# Supplementary material for: SynDLP is a dynamin-like protein of Synechocystis sp. PCC 6803 with eukaryotic features
Source: Nat Commun. 2023 Apr 14;14:2156. doi: 10.1038/s41467-023-37746-9 (PMC10104851; doi:10.1038/s41467-023-37746-9)
Supplement: Supplementary file 4 — Source Data [file 41467_2023_37746_MOESM4_ESM.xlsx]

## Sheet: Figure 1a
Figure 1a
	Volume [ml]	A 280 nm [mAU]
	0
	0.004	-0.121
	0.008	-0.118
	0.012	-0.154
	0.016	-0.229
	0.02	-0.304
	0.024	0.365
	0.028	1.036
	0.032	1.366
	0.036	1.353
	0.04	1.339
	0.044	1.302
	0.048	1.266
	0.052	1.237
	0.056	1.216
	0.06	1.195
	0.064	1.008
	0.068	0.82
	0.072	0.679
	0.076	0.586
	0.08	0.494
	0.084	0.413
	0.088	0.332
	0.092	0.277
	0.096	0.247
	0.1	0.218
	0.104	0.166
	0.108	0.115
	0.112	0.043
	0.116	-0.049
	0.12	-0.141
	0.124	-0.119
	0.128	-0.095
	0.132	-0.108
	0.136	-0.16
	0.14	-0.211
	0.144	-0.154
	0.148	-0.094
	0.152	-0.075
	0.156	-0.097
	0.16	-0.119
	0.164	-0.14
	0.168	-0.161
	0.172	-0.145
	0.176	-0.091
	0.18	-0.036
	0.184	-0.052
	0.188	-0.068
	0.192	-0.093
	0.196	-0.126
	0.2	-0.159
	0.204	-0.132
	0.208	-0.103
	0.212	-0.106
	0.216	-0.144
	0.22	-0.181
	0.224	-0.165
	0.228	-0.148
	0.232	-0.129
	0.236	-0.109
	0.24	-0.088
	0.244	-0.016
	0.248	0.057
	0.252	0.077
	0.256	0.038
	0.26	0
	0.264	0.008
	0.268	0.018
	0.272	-0.006
	0.276	-0.067
	0.28	-0.127
	0.284	-0.097
	0.288	-0.065
	0.292	-0.056
	0.296	-0.073
	0.3	-0.091
	0.304	-0.041
	0.308	0.01
	0.312	-0.003
	0.316	-0.088
	0.32	-0.173
	0.324	-0.077
	0.328	0.025
	0.332	0.054
	0.336	0.001
	0.34	-0.051
	0.344	-0.007
	0.348	0.041
	0.352	0.048
	0.356	0.008
	0.36	-0.033
	0.364	0.029
	0.368	0.093
	0.372	0.106
	0.376	0.058
	0.38	0.01
	0.384	0
	0.388	-0.009
	0.392	-0.02
	0.396	-0.032
	0.4	-0.045
	0.404	0.023
	0.408	0.093
	0.412	0.105
	0.416	0.049
	0.42	-0.007
	0.424	0.005
	0.428	0.02
	0.432	0
	0.436	-0.061
	0.44	-0.123
	0.444	-0.066
	0.448	-0.005
	0.452	0.01
	0.456	-0.03
	0.46	-0.07
	0.464	-0.001
	0.468	0.073
	0.472	0.113
	0.476	0.112
	0.48	0.111
	0.484	0.092
	0.488	0.073
	0.492	0.065
	0.496	0.07
	0.5	0.076
	0.504	0.085
	0.508	0.094
	0.512	0.078
	0.516	0.032
	0.52	-0.014
	0.524	0.006
	0.528	0.028
	0.532	0.061
	0.536	0.105
	0.54	0.149
	0.544	0.084
	0.548	0.014
	0.552	0.013
	0.556	0.097
	0.56	0.181
	0.564	0.086
	0.568	-0.019
	0.572	-0.061
	0.576	-0.024
	0.58	0.012
	0.584	0.056
	0.588	0.101
	0.592	0.126
	0.596	0.126
	0.6	0.126
	0.604	0.092
	0.608	0.056
	0.612	0.037
	0.616	0.039
	0.62	0.042
	0.624	0.027
	0.628	0.012
	0.632	0.009
	0.636	0.023
	0.64	0.036
	0.644	0.06
	0.648	0.085
	0.652	0.085
	0.656	0.055
	0.66	0.024
	0.664	-0.052
	0.668	-0.13
	0.672	-0.108
	0.676	0.043
	0.68	0.195
	0.684	0.178
	0.688	0.15
	0.692	0.11
	0.696	0.056
	0.7	0.002
	0.704	-0.001
	0.708	0.001
	0.712	0.021
	0.716	0.063
	0.72	0.106
	0.724	0.091
	0.728	0.073
	0.732	0.064
	0.736	0.067
	0.74	0.071
	0.744	0.035
	0.748	-0.003
	0.752	-0.038
	0.756	-0.068
	0.76	-0.098
	0.764	-0.048
	0.768	0.009
	0.772	0.074
	0.776	0.15
	0.78	0.226
	0.784	0.173
	0.788	0.111
	0.792	0.103
	0.796	0.167
	0.8	0.231
	0.804	0.21
	0.808	0.182
	0.812	0.146
	0.816	0.098
	0.82	0.05
	0.824	0.041
	0.828	0.035
	0.832	0.066
	0.836	0.145
	0.84	0.225
	0.844	0.251
	0.848	0.273
	0.852	0.262
	0.856	0.208
	0.86	0.153
	0.864	0.163
	0.868	0.179
	0.872	0.173
	0.876	0.137
	0.88	0.101
	0.884	0.249
	0.888	0.413
	0.892	0.624
	0.896	0.9
	0.9	1.177
	0.904	1.853
	0.908	2.564
	0.912	3.32
	0.916	4.138
	0.92	4.956
	0.924	5.601
	0.928	6.23
	0.932	6.738
	0.936	7.072
	0.94	7.407
	0.944	7.52
	0.948	7.612
	0.952	7.665
	0.956	7.661
	0.96	7.658
	0.964	7.562
	0.968	7.456
	0.972	7.353
	0.976	7.253
	0.98	7.153
	0.984	6.993
	0.988	6.827
	0.992	6.706
	0.996	6.65
	1	6.594
	1.004	6.437
	1.008	6.27
	1.012	6.163
	1.016	6.143
	1.02	6.123
	1.024	6.149
	1.028	6.18
	1.032	6.23
	1.036	6.308
	1.04	6.386
	1.044	6.552
	1.048	6.727
	1.052	6.915
	1.056	7.12
	1.06	7.326
	1.064	7.504
	1.068	7.679
	1.072	7.914
	1.076	8.237
	1.08	8.561
	1.084	8.815
	1.088	9.062
	1.092	9.348
	1.096	9.693
	1.1	10.038
	1.104	10.356
	1.108	10.67
	1.112	11.01
	1.116	11.388
	1.12	11.765
	1.124	12.263
	1.128	12.776
	1.132	13.224
	1.136	13.575
	1.14	13.925
	1.144	14.368
	1.148	14.821
	1.152	15.285
	1.156	15.765
	1.16	16.245
	1.164	16.884
	1.168	17.543
	1.172	18.14
	1.176	18.641
	1.18	19.143
	1.184	19.84
	1.188	20.562
	1.192	21.257
	1.196	21.911
	1.2	22.565
	1.204	23.404
	1.208	24.266
	1.212	25.158
	1.216	26.097
	1.22	27.036
	1.224	28.039
	1.228	29.049
	1.232	30.088
	1.236	31.174
	1.24	32.26
	1.244	33.532
	1.248	34.827
	1.252	36.112
	1.256	37.379
	1.26	38.647
	1.264	40.008
	1.268	41.381
	1.272	42.787
	1.276	44.247
	1.28	45.707
	1.284	47.154
	1.288	48.6
	1.292	50.082
	1.296	51.624
	1.3	53.165
	1.304	54.7
	1.308	56.233
	1.312	57.778
	1.316	59.34
	1.32	60.903
	1.324	62.026
	1.328	63.089
	1.332	64.037
	1.336	64.796
	1.34	65.555
	1.344	65.962
	1.348	66.318
	1.352	66.581
	1.356	66.688
	1.359	66.796
	1.363	66.74
	1.367	66.662
	1.371	66.451
	1.375	66.019
	1.379	65.586
	1.383	65.02
	1.387	64.435
	1.391	63.775
	1.395	62.989
	1.399	62.202
	1.403	61.244
	1.407	60.26
	1.411	59.275
	1.415	58.288
	1.419	57.302
	1.423	56.281
	1.427	55.255
	1.431	54.219
	1.435	53.167
	1.439	52.115
	1.443	51.122
	1.447	50.139
	1.451	49.152
	1.455	48.159
	1.459	47.166
	1.463	46.265
	1.467	45.378
	1.471	44.472
	1.475	43.532
	1.479	42.591
	1.483	41.77
	1.487	40.967
	1.491	40.135
	1.495	39.251
	1.499	38.368
	1.503	37.408
	1.507	36.435
	1.511	35.471
	1.515	34.52
	1.519	33.569
	1.523	32.557
	1.527	31.536
	1.531	30.52
	1.535	29.514
	1.539	28.509
	1.543	27.574
	1.547	26.651
	1.551	25.755
	1.555	24.906
	1.559	24.057
	1.563	23.265
	1.567	22.482
	1.571	21.687
	1.575	20.869
	1.579	20.051
	1.583	19.275
	1.587	18.507
	1.591	17.793
	1.595	17.178
	1.599	16.563
	1.603	15.974
	1.607	15.39
	1.611	14.805
	1.615	14.216
	1.619	13.628
	1.623	13.122
	1.627	12.63
	1.631	12.136
	1.635	11.637
	1.639	11.139
	1.643	10.666
	1.647	10.198
	1.651	9.749
	1.655	9.339
	1.659	8.93
	1.663	8.527
	1.667	8.125
	1.671	7.771
	1.675	7.508
	1.679	7.246
	1.683	6.888
	1.687	6.514
	1.691	6.198
	1.695	5.996
	1.699	5.794
	1.703	5.561
	1.707	5.323
	1.711	5.09
	1.715	4.866
	1.719	4.642
	1.723	4.477
	1.727	4.325
	1.731	4.168
	1.735	4.003
	1.739	3.837
	1.743	3.77
	1.747	3.721
	1.751	3.632
	1.755	3.467
	1.759	3.302
	1.763	3.236
	1.767	3.19
	1.771	3.132
	1.775	3.053
	1.779	2.974
	1.783	2.837
	1.787	2.688
	1.791	2.573
	1.795	2.523
	1.799	2.474
	1.803	2.387
	1.807	2.292
	1.811	2.231
	1.815	2.239
	1.819	2.246
	1.823	2.217
	1.827	2.182
	1.831	2.133
	1.835	2.058
	1.839	1.983
	1.843	1.956
	1.847	1.94
	1.851	1.906
	1.855	1.836
	1.859	1.767
	1.863	1.77
	1.867	1.787
	1.871	1.792
	1.875	1.772
	1.879	1.752
	1.883	1.682
	1.887	1.601
	1.891	1.55
	1.895	1.561
	1.899	1.571
	1.903	1.553
	1.907	1.529
	1.911	1.501
	1.915	1.464
	1.919	1.428
	1.923	1.4
	1.927	1.375
	1.931	1.368
	1.935	1.4
	1.939	1.431
	1.943	1.385
	1.947	1.322
	1.951	1.265
	1.955	1.221
	1.959	1.178
	1.963	1.184
	1.967	1.201
	1.971	1.199
	1.975	1.158
	1.979	1.117
	1.983	1.083
	1.987	1.05
	1.991	1.021
	1.995	1.002
	1.999	0.983
	2.003	0.96
	2.007	0.937
	2.011	0.938
	2.015	0.992
	2.019	1.046
	2.023	1.026
	2.027	0.989
	2.031	0.958
	2.035	0.941
	2.039	0.923
	2.043	0.899
	2.047	0.873
	2.051	0.868
	2.055	0.911
	2.059	0.953
	2.063	0.947
	2.067	0.93
	2.071	0.922
	2.075	0.935
	2.079	0.948
	2.083	0.93
	2.087	0.906
	2.091	0.889
	2.095	0.888
	2.099	0.888
	2.103	0.878
	2.107	0.866
	2.111	0.854
	2.115	0.844
	2.119	0.834
	2.123	0.818
	2.127	0.802
	2.131	0.768
	2.135	0.697
	2.139	0.626
	2.143	0.616
	2.147	0.621
	2.151	0.587
	2.155	0.462
	2.159	0.336
	2.163	0.302
	2.167	0.29
	2.171	0.311
	2.175	0.406
	2.179	0.502
	2.183	0.512
	2.187	0.502
	2.191	0.549
	2.195	0.735
	2.199	0.92
	2.203	1.227
	2.207	1.564
	2.211	1.918
	2.215	2.311
	2.219	2.705
	2.223	3.282
	2.227	3.906
	2.231	4.628
	2.235	5.584
	2.239	6.54
	2.243	7.813
	2.247	9.168
	2.251	10.529
	2.255	11.904
	2.259	13.28
	2.263	14.608
	2.267	15.923
	2.271	17.092
	2.275	17.902
	2.279	18.712
	2.283	19.024
	2.287	19.204
	2.291	19.202
	2.295	18.754
	2.299	18.306
	2.303	17.607
	2.307	16.84
	2.311	15.959
	2.315	14.795
	2.319	13.631
	2.323	12.439
	2.327	11.241
	2.331	10.068
	2.335	8.96
	2.339	7.852
	2.343	6.823
	2.347	5.817
	2.351	4.91
	2.355	4.256
	2.359	3.602
	2.363	3.202
	2.367	2.873
	2.371	2.562
	2.375	2.298
	2.379	2.033
	2.383	1.881
	2.387	1.761
	2.391	1.671
	2.395	1.661
	2.399	1.65
	2.403	1.579
	2.407	1.491
	2.411	1.436
	2.415	1.466
	2.419	1.497
	2.423	1.469
	2.427	1.424
	2.431	1.361
	2.435	1.25
	2.439	1.138
	2.443	1.08
	2.447	1.036
	2.451	1
	2.455	0.98
	2.459	0.96
	2.463	0.947
	2.467	0.937
	2.471	0.923
	2.475	0.899
	2.479	0.875
	2.483	0.847
	2.487	0.817
	2.491	0.786
	2.495	0.751
	2.499	0.716
	2.503	0.71
	2.507	0.713
	2.511	0.7
	2.515	0.646
	2.519	0.592
	2.523	0.621
	2.527	0.675
	2.531	0.742
	2.535	0.841
	2.539	0.941
	2.543	1.025
	2.547	1.104
	2.551	1.233
	2.555	1.501
	2.559	1.77
	2.563	2.122
	2.567	2.5
	2.571	3.032
	2.575	3.99
	2.579	4.949
	2.583	6.547
	2.587	8.345
	2.591	10.379
	2.595	13.081
	2.599	15.783
	2.603	18.941
	2.607	22.243
	2.611	25.692
	2.615	29.558
	2.619	33.424
	2.623	37.084
	2.627	40.678
	2.631	43.93
	2.635	46.197
	2.639	48.464
	2.643	49.569
	2.647	50.301
	2.651	50.577
	2.655	49.532
	2.659	48.487
	2.663	46.391
	2.667	43.954
	2.671	41.384
	2.675	38.419
	2.679	35.455
	2.683	32.286
	2.687	29.051
	2.691	25.894
	2.695	22.969
	2.699	20.043
	2.703	17.552
	2.707	15.205
	2.711	13.021
	2.715	11.325
	2.719	9.628
	2.723	8.302
	2.727	7.101
	2.731	6.009
	2.735	5.248
	2.739	4.487
	2.743	3.943
	2.747	3.473
	2.751	3.05
	2.755	2.768
	2.759	2.487
	2.763	2.236
	2.767	1.995
	2.771	1.776
	2.775	1.619
	2.779	1.462
	2.783	1.411
	2.787	1.396
	2.791	1.368
	2.795	1.303
	2.799	1.239
	2.803	1.171
	2.807	1.103
	2.811	1.054
	2.815	1.065
	2.819	1.076
	2.823	1.079
	2.827	1.079
	2.831	1.055
	2.835	0.953
	2.839	0.852
	2.843	0.903
	2.847	1.008
	2.851	1.073
	2.855	1.01
	2.859	0.947
	2.863	0.97
	2.867	1.024
	2.871	1.058
	2.875	1.026
	2.879	0.994
	2.883	0.992
	2.887	0.999
	2.891	1.007
	2.895	1.017
	2.899	1.026
	2.903	0.987
	2.907	0.929
	2.911	0.888
	2.915	0.904
	2.919	0.92
	2.923	0.951
	2.927	0.989
	2.931	1.016
	2.935	1.008
	2.939	1
	2.943	0.999
	2.947	1.001
	2.951	0.981
	2.955	0.882
	2.959	0.784
	2.963	0.795
	2.967	0.847
	2.971	0.883
	2.975	0.867
	2.979	0.85
	2.983	0.848
	2.987	0.85
	2.991	0.858
	2.995	0.882
	2.999	0.907
	3.003	0.86
	3.007	0.785
	3.011	0.737
	3.015	0.782
	3.019	0.827
	3.023	0.798
	3.027	0.741
	3.031	0.711
	3.035	0.779
	3.039	0.847
	3.043	0.861
	3.047	0.854
	3.051	0.838
	3.055	0.786
	3.059	0.735
	3.063	0.731
	3.067	0.747
	3.071	0.777
	3.075	0.853
	3.079	0.93
	3.083	0.916
	3.087	0.865
	3.091	0.825
	3.095	0.825
	3.099	0.826
	3.103	0.848
	3.107	0.879
	3.111	0.921
	3.115	0.998
	3.119	1.076
	3.123	1.02
	3.127	0.912
	3.131	0.832
	3.135	0.858
	3.139	0.884
	3.143	0.873
	3.147	0.845
	3.151	0.829
	3.155	0.852
	3.159	0.874
	3.163	0.894
	3.167	0.912
	3.171	0.926
	3.175	0.923
	3.179	0.919
	3.183	0.929
	3.187	0.945
	3.191	0.965
	3.195	1.006
	3.199	1.046
	3.203	1.037
	3.207	1.008
	3.211	0.979
	3.215	0.955
	3.219	0.931
	3.223	0.888
	3.227	0.837
	3.231	0.813
	3.235	0.894
	3.239	0.974
	3.243	0.961
	3.247	0.908
	3.251	0.862
	3.255	0.845
	3.259	0.829
	3.263	0.854
	3.267	0.897
	3.271	0.925
	3.275	0.893
	3.279	0.862
	3.283	0.917
	3.287	1.01
	3.291	1.065
	3.295	0.969
	3.299	0.872
	3.303	0.822
	3.307	0.791
	3.311	0.792
	3.315	0.92
	3.319	1.048
	3.323	1.076
	3.327	1.061
	3.331	1.032
	3.335	0.951
	3.339	0.869
	3.343	0.863
	3.347	0.889
	3.351	0.904
	3.355	0.866
	3.359	0.828
	3.363	0.854
	3.367	0.909
	3.371	0.954
	3.375	0.958
	3.379	0.962
	3.383	0.954
	3.387	0.942
	3.391	0.933
	3.395	0.938
	3.399	0.943
	3.403	0.982
	3.407	1.037
	3.411	1.066
	3.415	0.985
	3.419	0.904
	3.423	0.863
	3.427	0.839
	3.431	0.813
	3.435	0.783
	3.439	0.753
	3.443	0.791
	3.447	0.861
	3.451	0.924
	3.455	0.951
	3.459	0.978
	3.463	0.989
	3.467	0.991
	3.471	0.991
	3.475	0.98
	3.479	0.969
	3.483	0.966
	3.487	0.966
	3.491	0.966
	3.495	0.959
	3.499	0.951
	3.503	0.943
	3.507	0.934
	3.511	0.927
	3.515	0.933
	3.519	0.938
	3.523	0.974
	3.527	1.025
	3.531	1.062
	3.535	1.033
	3.539	1.004
	3.543	0.972
	3.547	0.937
	3.551	0.916
	3.555	0.961
	3.559	1.005
	3.563	1.015
	3.567	1.008
	3.571	0.996
	3.575	0.964
	3.579	0.931
	3.583	0.958
	3.587	1.014
	3.591	1.063
	3.595	1.077
	3.599	1.09
	3.603	1.082
	3.607	1.064
	3.611	1.083
	3.615	1.083
	3.619	1.083

## Sheet: Figure 3b
Figure 3b
Uncropped gel
			c (DTT) [mM]
		[kDa]
		180
		130
		100
		70
		55
		40
		35
		25

## Sheet: Figure 3c
Figure 3c
	Volume [ml]	wt, A 280 nm [mAU]	C777A, A 280 nm [mAU]
	0
	0.004	-0.121	-0.332
	0.008	-0.118	-0.481
	0.012	-0.154	-0.563
	0.016	-0.229	-0.578
	0.02	-0.304	-0.592
	0.024	0.365	0.294
	0.028	1.036	1.183
	0.032	1.366	1.61
	0.036	1.353	1.573
	0.04	1.339	1.535
	0.044	1.302	1.488
	0.048	1.266	1.442
	0.052	1.237	1.331
	0.056	1.216	1.154
	0.06	1.195	0.978
	0.064	1.008	0.911
	0.068	0.82	0.844
	0.072	0.679	0.72
	0.076	0.586	0.536
	0.08	0.494	0.353
	0.084	0.413	0.217
	0.088	0.332	0.08
	0.092	0.277	-0.022
	0.096	0.247	-0.088
	0.1	0.218	-0.154
	0.104	0.166	-0.166
	0.108	0.115	-0.176
	0.112	0.043	-0.208
	0.116	-0.049	-0.261
	0.12	-0.141	-0.313
	0.124	-0.119	-0.354
	0.128	-0.095	-0.394
	0.132	-0.108	-0.413
	0.136	-0.16	-0.412
	0.14	-0.211	-0.411
	0.144	-0.154	-0.46
	0.148	-0.094	-0.51
	0.152	-0.075	-0.509
	0.156	-0.097	-0.455
	0.16	-0.119	-0.401
	0.164	-0.14	-0.439
	0.168	-0.161	-0.479
	0.172	-0.145	-0.49
	0.176	-0.091	-0.472
	0.18	-0.036	-0.454
	0.184	-0.052	-0.451
	0.188	-0.068	-0.448
	0.192	-0.093	-0.457
	0.196	-0.126	-0.48
	0.2	-0.159	-0.503
	0.204	-0.132	-0.446
	0.208	-0.103	-0.387
	0.212	-0.106	-0.407
	0.216	-0.144	-0.511
	0.22	-0.181	-0.615
	0.224	-0.165	-0.546
	0.228	-0.148	-0.475
	0.232	-0.129	-0.438
	0.236	-0.109	-0.439
	0.24	-0.088	-0.44
	0.244	-0.016	-0.464
	0.248	0.057	-0.488
	0.252	0.077	-0.498
	0.256	0.038	-0.492
	0.26	0	-0.485
	0.264	0.008	-0.54
	0.268	0.018	-0.597
	0.272	-0.006	-0.623
	0.276	-0.067	-0.614
	0.28	-0.127	-0.605
	0.284	-0.097	-0.575
	0.288	-0.065	-0.543
	0.292	-0.056	-0.533
	0.296	-0.073	-0.547
	0.3	-0.091	-0.561
	0.304	-0.041	-0.515
	0.308	0.01	-0.467
	0.312	-0.003	-0.46
	0.316	-0.088	-0.498
	0.32	-0.173	-0.537
	0.324	-0.077	-0.522
	0.328	0.025	-0.506
	0.332	0.054	-0.494
	0.336	0.001	-0.486
	0.34	-0.051	-0.479
	0.344	-0.007	-0.494
	0.348	0.041	-0.509
	0.352	0.048	-0.555
	0.356	0.008	-0.637
	0.36	-0.033	-0.718
	0.364	0.029	-0.596
	0.368	0.093	-0.466
	0.372	0.106	-0.421
	0.376	0.058	-0.473
	0.38	0.01	-0.524
	0.384	0	-0.468
	0.388	-0.009	-0.407
	0.392	-0.02	-0.381
	0.396	-0.032	-0.393
	0.4	-0.045	-0.405
	0.404	0.023	-0.407
	0.408	0.093	-0.41
	0.412	0.105	-0.417
	0.416	0.049	-0.43
	0.42	-0.007	-0.443
	0.424	0.005	-0.443
	0.428	0.02	-0.442
	0.432	0	-0.457
	0.436	-0.061	-0.488
	0.44	-0.123	-0.52
	0.444	-0.066	-0.431
	0.448	-0.005	-0.337
	0.452	0.01	-0.306
	0.456	-0.03	-0.351
	0.46	-0.07	-0.395
	0.464	-0.001	-0.425
	0.468	0.073	-0.453
	0.472	0.113	-0.437
	0.476	0.112	-0.368
	0.48	0.111	-0.298
	0.484	0.092	-0.382
	0.488	0.073	-0.473
	0.492	0.065	-0.498
	0.496	0.07	-0.444
	0.5	0.076	-0.39
	0.504	0.085	-0.382
	0.508	0.094	-0.377
	0.512	0.078	-0.402
	0.516	0.032	-0.463
	0.52	-0.014	-0.524
	0.524	0.006	-0.524
	0.528	0.028	-0.522
	0.532	0.061	-0.484
	0.536	0.105	-0.403
	0.54	0.149	-0.323
	0.544	0.084	-0.342
	0.548	0.014	-0.367
	0.552	0.013	-0.352
	0.556	0.097	-0.289
	0.56	0.181	-0.226
	0.564	0.086	-0.287
	0.568	-0.019	-0.355
	0.572	-0.061	-0.382
	0.576	-0.024	-0.357
	0.58	0.012	-0.331
	0.584	0.056	-0.364
	0.588	0.101	-0.399
	0.592	0.126	-0.422
	0.596	0.126	-0.429
	0.6	0.126	-0.437
	0.604	0.092	-0.458
	0.608	0.056	-0.48
	0.612	0.037	-0.487
	0.616	0.039	-0.475
	0.62	0.042	-0.463
	0.624	0.027	-0.431
	0.628	0.012	-0.398
	0.632	0.009	-0.396
	0.636	0.023	-0.433
	0.64	0.036	-0.471
	0.644	0.06	-0.457
	0.648	0.085	-0.44
	0.652	0.085	-0.422
	0.656	0.055	-0.401
	0.66	0.024	-0.38
	0.664	-0.052	-0.386
	0.668	-0.13	-0.394
	0.672	-0.108	-0.422
	0.676	0.043	-0.477
	0.68	0.195	-0.532
	0.684	0.178	-0.517
	0.688	0.15	-0.498
	0.692	0.11	-0.462
	0.696	0.056	-0.404
	0.7	0.002	-0.346
	0.704	-0.001	-0.353
	0.708	0.001	-0.365
	0.712	0.021	-0.354
	0.716	0.063	-0.314
	0.72	0.106	-0.274
	0.724	0.091	-0.301
	0.728	0.073	-0.333
	0.732	0.064	-0.353
	0.736	0.067	-0.357
	0.74	0.071	-0.361
	0.744	0.035	-0.322
	0.748	-0.003	-0.281
	0.752	-0.038	-0.276
	0.756	-0.068	-0.319
	0.76	-0.098	-0.363
	0.764	-0.048	-0.314
	0.768	0.009	-0.259
	0.772	0.074	-0.254
	0.776	0.15	-0.318
	0.78	0.226	-0.382
	0.784	0.173	-0.377
	0.788	0.111	-0.367
	0.792	0.103	-0.342
	0.796	0.167	-0.298
	0.8	0.231	-0.254
	0.804	0.21	-0.283
	0.808	0.182	-0.317
	0.812	0.146	-0.305
	0.816	0.098	-0.23
	0.82	0.05	-0.155
	0.824	0.041	-0.211
	0.828	0.035	-0.279
	0.832	0.066	-0.293
	0.836	0.145	-0.233
	0.84	0.225	-0.174
	0.844	0.251	-0.273
	0.848	0.273	-0.386
	0.852	0.262	-0.4
	0.856	0.208	-0.278
	0.86	0.153	-0.157
	0.864	0.163	-0.123
	0.868	0.179	-0.097
	0.872	0.173	-0.082
	0.876	0.137	-0.082
	0.88	0.101	-0.082
	0.884	0.249	-0.006
	0.888	0.413	0.078
	0.892	0.624	0.18
	0.896	0.9	0.31
	0.9	1.177	0.44
	0.904	1.853	0.778
	0.908	2.564	1.136
	0.912	3.32	1.627
	0.916	4.138	2.307
	0.92	4.956	2.986
	0.924	5.601	3.751
	0.928	6.23	4.524
	0.932	6.738	5.238
	0.936	7.072	5.871
	0.94	7.407	6.503
	0.944	7.52	6.832
	0.948	7.612	7.132
	0.952	7.665	7.397
	0.956	7.661	7.614
	0.96	7.658	7.83
	0.964	7.562	7.752
	0.968	7.456	7.646
	0.972	7.353	7.564
	0.976	7.253	7.519
	0.98	7.153	7.474
	0.984	6.993	7.397
	0.988	6.827	7.317
	0.992	6.706	7.212
	0.996	6.65	7.074
	1	6.594	6.936
	1.004	6.437	6.692
	1.008	6.27	6.438
	1.012	6.163	6.264
	1.016	6.143	6.207
	1.02	6.123	6.149
	1.024	6.149	6.057
	1.028	6.18	5.961
	1.032	6.23	5.925
	1.036	6.308	5.975
	1.04	6.386	6.026
	1.044	6.552	6.087
	1.048	6.727	6.149
	1.052	6.915	6.281
	1.056	7.12	6.515
	1.06	7.326	6.75
	1.064	7.504	6.879
	1.068	7.679	6.996
	1.072	7.914	7.104
	1.076	8.237	7.198
	1.08	8.561	7.292
	1.084	8.815	7.561
	1.088	9.062	7.85
	1.092	9.348	8.158
	1.096	9.693	8.495
	1.1	10.038	8.831
	1.104	10.356	9.054
	1.108	10.67	9.264
	1.112	11.01	9.553
	1.116	11.388	9.959
	1.12	11.765	10.366
	1.124	12.263	10.757
	1.128	12.776	11.145
	1.132	13.224	11.543
	1.136	13.575	11.955
	1.14	13.925	12.367
	1.144	14.368	12.8
	1.148	14.821	13.236
	1.152	15.285	13.684
	1.156	15.765	14.151
	1.16	16.245	14.618
	1.164	16.884	15.167
	1.168	17.543	15.726
	1.172	18.14	16.287
	1.176	18.641	16.849
	1.18	19.143	17.411
	1.184	19.84	18.097
	1.188	20.562	18.798
	1.192	21.257	19.488
	1.196	21.911	20.158
	1.2	22.565	20.828
	1.204	23.404	21.595
	1.208	24.266	22.374
	1.212	25.158	23.195
	1.216	26.097	24.084
	1.22	27.036	24.973
	1.224	28.039	25.858
	1.228	29.049	26.743
	1.232	30.088	27.659
	1.236	31.174	28.623
	1.24	32.26	29.587
	1.244	33.532	30.655
	1.248	34.827	31.737
	1.252	36.112	32.855
	1.256	37.379	34.031
	1.26	38.647	35.208
	1.264	40.008	36.522
	1.268	41.381	37.855
	1.272	42.787	39.143
	1.276	44.247	40.361
	1.28	45.707	41.578
	1.284	47.154	42.827
	1.288	48.6	44.081
	1.292	50.082	45.416
	1.296	51.624	46.883
	1.3	53.165	48.351
	1.304	54.7	49.655
	1.308	56.233	50.937
	1.312	57.778	52.231
	1.316	59.34	53.544
	1.32	60.903	54.856
	1.324	62.026	56.034
	1.328	63.089	57.193
	1.332	64.037	58.241
	1.336	64.796	59.106
	1.34	65.555	59.971
	1.344	65.962	60.514
	1.348	66.318	61.012
	1.352	66.581	61.393
	1.356	66.688	61.578
	1.359	66.796	61.764
	1.363	66.74	61.826
	1.367	66.662	61.87
	1.371	66.451	61.794
	1.375	66.019	61.516
	1.379	65.586	61.237
	1.383	65.02	60.879
	1.387	64.435	60.509
	1.391	63.775	60.052
	1.395	62.989	59.448
	1.399	62.202	58.844
	1.403	61.244	58.078
	1.407	60.26	57.288
	1.411	59.275	56.436
	1.415	58.288	55.478
	1.419	57.302	54.519
	1.423	56.281	53.525
	1.427	55.255	52.526
	1.431	54.219	51.556
	1.435	53.167	50.634
	1.439	52.115	49.712
	1.443	51.122	48.805
	1.447	50.139	47.9
	1.451	49.152	46.975
	1.455	48.159	46.016
	1.459	47.166	45.057
	1.463	46.265	44.179
	1.467	45.378	43.313
	1.471	44.472	42.446
	1.475	43.532	41.577
	1.479	42.591	40.707
	1.483	41.77	39.825
	1.487	40.967	38.94
	1.491	40.135	38.115
	1.495	39.251	37.395
	1.499	38.368	36.674
	1.503	37.408	35.758
	1.507	36.435	34.811
	1.511	35.471	33.924
	1.515	34.52	33.144
	1.519	33.569	32.365
	1.523	32.557	31.474
	1.527	31.536	30.565
	1.531	30.52	29.62
	1.535	29.514	28.611
	1.539	28.509	27.603
	1.543	27.574	26.669
	1.547	26.651	25.747
	1.551	25.755	24.907
	1.555	24.906	24.216
	1.559	24.057	23.525
	1.563	23.265	22.68
	1.567	22.482	21.808
	1.571	21.687	21.026
	1.575	20.869	20.407
	1.579	20.051	19.788
	1.583	19.275	19.126
	1.587	18.507	18.457
	1.591	17.793	17.82
	1.595	17.178	17.241
	1.599	16.563	16.662
	1.603	15.974	16.042
	1.607	15.39	15.415
	1.611	14.805	14.808
	1.615	14.216	14.24
	1.619	13.628	13.673
	1.623	13.122	13.252
	1.627	12.63	12.857
	1.631	12.136	12.429
	1.635	11.637	11.941
	1.639	11.139	11.453
	1.643	10.666	11.069
	1.647	10.198	10.705
	1.651	9.749	10.323
	1.655	9.339	9.909
	1.659	8.93	9.494
	1.663	8.527	9.098
	1.667	8.125	8.706
	1.671	7.771	8.366
	1.675	7.508	8.128
	1.679	7.246	7.89
	1.683	6.888	7.657
	1.687	6.514	7.425
	1.691	6.198	7.165
	1.695	5.996	6.85
	1.699	5.794	6.535
	1.703	5.561	6.34
	1.707	5.323	6.168
	1.711	5.09	6.027
	1.715	4.866	5.949
	1.719	4.642	5.871
	1.723	4.477	5.752
	1.727	4.325	5.625
	1.731	4.168	5.497
	1.735	4.003	5.369
	1.739	3.837	5.241
	1.743	3.77	5.163
	1.747	3.721	5.096
	1.751	3.632	5.026
	1.755	3.467	4.95
	1.759	3.302	4.875
	1.763	3.236	4.745
	1.767	3.19	4.605
	1.771	3.132	4.476
	1.775	3.053	4.371
	1.779	2.974	4.265
	1.783	2.837	4.195
	1.787	2.688	4.131
	1.791	2.573	4.07
	1.795	2.523	4.013
	1.799	2.474	3.956
	1.803	2.387	3.849
	1.807	2.292	3.731
	1.811	2.231	3.638
	1.815	2.239	3.595
	1.819	2.246	3.553
	1.823	2.217	3.563
	1.827	2.182	3.583
	1.831	2.133	3.573
	1.835	2.058	3.502
	1.839	1.983	3.432
	1.843	1.956	3.404
	1.847	1.94	3.385
	1.851	1.906	3.384
	1.855	1.836	3.422
	1.859	1.767	3.46
	1.863	1.77	3.38
	1.867	1.787	3.276
	1.871	1.792	3.212
	1.875	1.772	3.232
	1.879	1.752	3.252
	1.883	1.682	3.293
	1.887	1.601	3.34
	1.891	1.55	3.366
	1.895	1.561	3.349
	1.899	1.571	3.333
	1.903	1.553	3.265
	1.907	1.529	3.187
	1.911	1.501	3.145
	1.915	1.464	3.178
	1.919	1.428	3.212
	1.923	1.4	3.205
	1.927	1.375	3.189
	1.931	1.368	3.152
	1.935	1.4	3.073
	1.939	1.431	2.994
	1.943	1.385	2.924
	1.947	1.322	2.855
	1.951	1.265	2.783
	1.955	1.221	2.703
	1.959	1.178	2.624
	1.963	1.184	2.517
	1.967	1.201	2.403
	1.971	1.199	2.292
	1.975	1.158	2.187
	1.979	1.117	2.082
	1.983	1.083	2.076
	1.987	1.05	2.093
	1.991	1.021	2.08
	1.995	1.002	2.006
	1.999	0.983	1.931
	2.003	0.96	1.879
	2.007	0.937	1.834
	2.011	0.938	1.792
	2.015	0.992	1.758
	2.019	1.046	1.725
	2.023	1.026	1.715
	2.027	0.989	1.711
	2.031	0.958	1.704
	2.035	0.941	1.69
	2.039	0.923	1.677
	2.043	0.899	1.656
	2.047	0.873	1.634
	2.051	0.868	1.622
	2.055	0.911	1.631
	2.059	0.953	1.639
	2.063	0.947	1.574
	2.067	0.93	1.49
	2.071	0.922	1.439
	2.075	0.935	1.457
	2.079	0.948	1.475
	2.083	0.93	1.491
	2.087	0.906	1.506
	2.091	0.889	1.492
	2.095	0.888	1.411
	2.099	0.888	1.331
	2.103	0.878	1.407
	2.107	0.866	1.521
	2.111	0.854	1.584
	2.115	0.844	1.533
	2.119	0.834	1.481
	2.123	0.818	1.448
	2.127	0.802	1.42
	2.131	0.768	1.409
	2.135	0.697	1.437
	2.139	0.626	1.465
	2.143	0.616	1.442
	2.147	0.621	1.407
	2.151	0.587	1.356
	2.155	0.462	1.265
	2.159	0.336	1.175
	2.163	0.302	1.177
	2.167	0.29	1.202
	2.171	0.311	1.261
	2.175	0.406	1.401
	2.179	0.502	1.541
	2.183	0.512	1.717
	2.187	0.502	1.901
	2.191	0.549	2.13
	2.195	0.735	2.463
	2.199	0.92	2.797
	2.203	1.227	3.253
	2.207	1.564	3.74
	2.211	1.918	4.186
	2.215	2.311	4.534
	2.219	2.705	4.882
	2.223	3.282	5.324
	2.227	3.906	5.79
	2.231	4.628	6.324
	2.235	5.584	7.02
	2.239	6.54	7.716
	2.243	7.813	8.702
	2.247	9.168	9.763
	2.251	10.529	10.899
	2.255	11.904	12.216
	2.259	13.28	13.534
	2.263	14.608	14.779
	2.267	15.923	16.005
	2.271	17.092	17.124
	2.275	17.902	17.982
	2.279	18.712	18.839
	2.283	19.024	19.186
	2.287	19.204	19.397
	2.291	19.202	19.451
	2.295	18.754	19.12
	2.299	18.306	18.788
	2.303	17.607	18.132
	2.307	16.84	17.389
	2.311	15.959	16.535
	2.315	14.795	15.402
	2.319	13.631	14.269
	2.323	12.439	13.033
	2.327	11.241	11.768
	2.331	10.068	10.51
	2.335	8.96	9.266
	2.339	7.852	8.022
	2.343	6.823	7.027
	2.347	5.817	6.1
	2.351	4.91	5.244
	2.355	4.256	4.566
	2.359	3.602	3.888
	2.363	3.202	3.458
	2.367	2.873	3.097
	2.371	2.562	2.753
	2.375	2.298	2.455
	2.379	2.033	2.157
	2.383	1.881	1.9
	2.387	1.761	1.655
	2.391	1.671	1.468
	2.395	1.661	1.431
	2.399	1.65	1.395
	2.403	1.579	1.327
	2.407	1.491	1.25
	2.411	1.436	1.193
	2.415	1.466	1.191
	2.419	1.497	1.189
	2.423	1.469	1.194
	2.427	1.424	1.2
	2.431	1.361	1.195
	2.435	1.25	1.159
	2.439	1.138	1.122
	2.443	1.08	1.187
	2.447	1.036	1.281
	2.451	1	1.322
	2.455	0.98	1.222
	2.459	0.96	1.123
	2.463	0.947	1.149
	2.467	0.937	1.213
	2.471	0.923	1.23
	2.475	0.899	1.119
	2.479	0.875	1.007
	2.483	0.847	0.907
	2.487	0.817	0.811
	2.491	0.786	0.77
	2.495	0.751	0.881
	2.499	0.716	0.992
	2.503	0.71	0.977
	2.507	0.713	0.926
	2.511	0.7	0.874
	2.515	0.646	0.824
	2.519	0.592	0.774
	2.523	0.621	0.776
	2.527	0.675	0.794
	2.531	0.742	0.83
	2.535	0.841	0.915
	2.539	0.941	1
	2.543	1.025	1.03
	2.547	1.104	1.043
	2.551	1.233	1.102
	2.555	1.501	1.285
	2.559	1.77	1.469
	2.563	2.122	1.82
	2.567	2.5	2.222
	2.571	3.032	2.76
	2.575	3.99	3.674
	2.579	4.949	4.588
	2.583	6.547	5.958
	2.587	8.345	7.471
	2.591	10.379	9.268
	2.595	13.081	11.866
	2.599	15.783	14.465
	2.603	18.941	17.896
	2.607	22.243	21.588
	2.611	25.692	25.377
	2.615	29.558	29.438
	2.619	33.424	33.5
	2.623	37.084	37.391
	2.627	40.678	41.228
	2.631	43.93	44.752
	2.635	46.197	47.376
	2.639	48.464	50.001
	2.643	49.569	51.551
	2.647	50.301	52.756
	2.651	50.577	53.467
	2.655	49.532	52.746
	2.659	48.487	52.024
	2.663	46.391	50.143
	2.667	43.954	47.886
	2.671	41.384	45.363
	2.675	38.419	42.055
	2.679	35.455	38.748
	2.683	32.286	35.244
	2.687	29.051	31.676
	2.691	25.894	28.202
	2.695	22.969	25.009
	2.699	20.043	21.816
	2.703	17.552	19.189
	2.707	15.205	16.75
	2.711	13.021	14.449
	2.715	11.325	12.566
	2.719	9.628	10.683
	2.723	8.302	9.178
	2.727	7.101	7.799
	2.731	6.009	6.556
	2.735	5.248	5.722
	2.739	4.487	4.888
	2.743	3.943	4.265
	2.747	3.473	3.712
	2.751	3.05	3.209
	2.755	2.768	2.858
	2.759	2.487	2.508
	2.763	2.236	2.266
	2.767	1.995	2.061
	2.771	1.776	1.878
	2.775	1.619	1.763
	2.779	1.462	1.648
	2.783	1.411	1.564
	2.787	1.396	1.491
	2.791	1.368	1.425
	2.795	1.303	1.382
	2.799	1.239	1.339
	2.803	1.171	1.287
	2.807	1.103	1.232
	2.811	1.054	1.167
	2.815	1.065	1.072
	2.819	1.076	0.977
	2.823	1.079	0.975
	2.827	1.079	1.006
	2.831	1.055	1.028
	2.835	0.953	1.022
	2.839	0.852	1.015
	2.843	0.903	0.999
	2.847	1.008	0.979
	2.851	1.073	0.957
	2.855	1.01	0.927
	2.859	0.947	0.898
	2.863	0.97	0.841
	2.867	1.024	0.773
	2.871	1.058	0.729
	2.875	1.026	0.76
	2.879	0.994	0.79
	2.883	0.992	0.798
	2.887	0.999	0.798
	2.891	1.007	0.807
	2.895	1.017	0.847
	2.899	1.026	0.886
	2.903	0.987	0.85
	2.907	0.929	0.786
	2.911	0.888	0.74
	2.915	0.904	0.753
	2.919	0.92	0.766
	2.923	0.951	0.739
	2.927	0.989	0.697
	2.931	1.016	0.664
	2.935	1.008	0.663
	2.939	1	0.661
	2.943	0.999	0.669
	2.947	1.001	0.68
	2.951	0.981	0.699
	2.955	0.882	0.747
	2.959	0.784	0.796
	2.963	0.795	0.757
	2.967	0.847	0.685
	2.971	0.883	0.635
	2.975	0.867	0.657
	2.979	0.85	0.679
	2.983	0.848	0.671
	2.987	0.85	0.653
	2.991	0.858	0.637
	2.995	0.882	0.631
	2.999	0.907	0.626
	3.003	0.86	0.675
	3.007	0.785	0.745
	3.011	0.737	0.782
	3.015	0.782	0.707
	3.019	0.827	0.632
	3.023	0.798	0.636
	3.027	0.741	0.67
	3.031	0.711	0.687
	3.035	0.779	0.645
	3.039	0.847	0.604
	3.043	0.861	0.663
	3.047	0.854	0.763
	3.051	0.838	0.84
	3.055	0.786	0.839
	3.059	0.735	0.838
	3.063	0.731	0.765
	3.067	0.747	0.663
	3.071	0.777	0.589
	3.075	0.853	0.613
	3.079	0.93	0.637
	3.083	0.916	0.696
	3.087	0.865	0.769
	3.091	0.825	0.827
	3.095	0.825	0.834
	3.099	0.826	0.841
	3.103	0.848	0.81
	3.107	0.879	0.764
	3.111	0.921	0.734
	3.115	0.998	0.763
	3.119	1.076	0.792
	3.123	1.02	0.757
	3.127	0.912	0.696
	3.131	0.832	0.658
	3.135	0.858	0.708
	3.139	0.884	0.757
	3.143	0.873	0.726
	3.147	0.845	0.662
	3.151	0.829	0.629
	3.155	0.852	0.716
	3.159	0.874	0.804
	3.163	0.894	0.804
	3.167	0.912	0.77
	3.171	0.926	0.729
	3.175	0.923	0.664
	3.179	0.919	0.599
	3.183	0.929	0.611
	3.187	0.945	0.654
	3.191	0.965	0.684
	3.195	1.006	0.662
	3.199	1.046	0.641
	3.203	1.037	0.647
	3.207	1.008	0.665
	3.211	0.979	0.67
	3.215	0.955	0.627
	3.219	0.931	0.583
	3.223	0.888	0.566
	3.227	0.837	0.561
	3.231	0.813	0.573
	3.235	0.894	0.653
	3.239	0.974	0.732
	3.243	0.961	0.753
	3.247	0.908	0.749
	3.251	0.862	0.733
	3.255	0.845	0.671
	3.259	0.829	0.609
	3.263	0.854	0.611
	3.267	0.897	0.641
	3.271	0.925	0.659
	3.275	0.893	0.631
	3.279	0.862	0.603
	3.283	0.917	0.679
	3.287	1.01	0.799
	3.291	1.065	0.873
	3.295	0.969	0.754
	3.299	0.872	0.636
	3.303	0.822	0.655
	3.307	0.791	0.735
	3.311	0.792	0.798
	3.315	0.92	0.791
	3.319	1.048	0.785
	3.323	1.076	0.765
	3.327	1.061	0.74
	3.331	1.032	0.715
	3.335	0.951	0.697
	3.339	0.869	0.679
	3.343	0.863	0.669
	3.347	0.889	0.663
	3.351	0.904	0.664
	3.355	0.866	0.695
	3.359	0.828	0.726
	3.363	0.854	0.721
	3.367	0.909	0.699
	3.371	0.954	0.675
	3.375	0.958	0.636
	3.379	0.962	0.598
	3.383	0.954	0.664
	3.387	0.942	0.777
	3.391	0.933	0.854
	3.395	0.938	0.775
	3.399	0.943	0.696
	3.403	0.982	0.705
	3.407	1.037	0.755
	3.411	1.066	0.803
	3.415	0.985	0.845
	3.419	0.904	0.887
	3.423	0.863	0.849
	3.427	0.839	0.774
	3.431	0.813	0.717
	3.435	0.783	0.737
	3.439	0.753	0.758
	3.443	0.791	0.725
	3.447	0.861	0.668
	3.451	0.924	0.633
	3.455	0.951	0.692
	3.459	0.978	0.752
	3.463	0.989	0.736
	3.467	0.991	0.684
	3.471	0.991	0.653
	3.475	0.98	0.717
	3.479	0.969	0.782
	3.483	0.966	0.8
	3.487	0.966	0.795
	3.491	0.966	0.783
	3.495	0.959	0.735
	3.499	0.951	0.687
	3.503	0.943	0.658
	3.507	0.934	0.636
	3.511	0.927	0.632
	3.515	0.933	0.705
	3.519	0.938	0.778
	3.523	0.974	0.801
	3.527	1.025	0.799
	3.531	1.062	0.789
	3.535	1.033	0.743
	3.539	1.004	0.698
	3.543	0.972	0.678
	3.547	0.937	0.672
	3.551	0.916	0.673
	3.555	0.961	0.711
	3.559	1.005	0.75
	3.563	1.015	0.725
	3.567	1.008	0.669
	3.571	0.996	0.634
	3.575	0.964	0.698
	3.579	0.931	0.763
	3.583	0.958	0.755
	3.587	1.014	0.713
	3.591	1.063	0.682
	3.595	1.077	0.714
	3.599	1.09	0.746
	3.603	1.082	0.712
	3.607	1.064	0.644
	3.611	1.083	0.667
	3.615	1.083	0.667
	3.619	1.083	0.667

## Sheet: Figure 3d
Figure 3d
	Wavelength [nm]	wt, CD [mdeg] (1)	wt, CD [mdeg] (2)	wt, CD [mdeg] (3)	C777A, CD [mdeg] (1)	C777A, CD [mdeg] (2)	C777A, CD [mdeg] (3)
	250	-0.58364	-0.43056	-0.68966	-0.34642	-0.54984	-0.67106
	249	-0.61056	-0.48597	-0.66856	-0.39235	-0.55374	-0.68247
	248	-0.62563	-0.54776	-0.70569	-0.43903	-0.58999	-0.73506
	247	-0.70977	-0.62774	-0.81401	-0.50855	-0.65284	-0.81516
	246	-0.83508	-0.69829	-0.95241	-0.58889	-0.75223	-0.91936
	245	-0.98475	-0.81959	-1.0803	-0.68812	-0.88551	-1.06524
	244	-1.10951	-0.95323	-1.22607	-0.84337	-1.04425	-1.21687
	243	-1.2792	-1.14276	-1.39983	-1.0584	-1.21965	-1.39836
	242	-1.47938	-1.39146	-1.61363	-1.28865	-1.45238	-1.64683
	241	-1.74529	-1.6609	-1.88906	-1.55919	-1.7468	-1.95045
	240	-2.13391	-1.98797	-2.26239	-1.8872	-2.09695	-2.34762
	239	-2.55476	-2.32964	-2.71016	-2.2973	-2.5134	-2.83861
	238	-3.00457	-2.84527	-3.22559	-2.78992	-3.01558	-3.41311
	237	-3.47521	-3.39327	-3.7844	-3.38497	-3.61219	-4.07328
	236	-4.14047	-4.0275	-4.47108	-4.04841	-4.29437	-4.79268
	235	-4.86205	-4.7173	-5.21937	-4.76743	-5.05526	-5.57067
	234	-5.61798	-5.50483	-6.00107	-5.60826	-5.91235	-6.46872
	233	-6.4477	-6.37936	-6.89335	-6.51389	-6.80619	-7.3793
	232	-7.31564	-7.17049	-7.81224	-7.42059	-7.73802	-8.35805
	231	-8.1739	-7.96658	-8.73087	-8.37985	-8.68455	-9.35776
	230	-8.98236	-8.80868	-9.60296	-9.30405	-9.61316	-10.3596
	229	-9.82983	-9.69502	-10.4875	-10.1973	-10.5234	-11.3465
	228	-10.6799	-10.5277	-11.2959	-11.0866	-11.4486	-12.3338
	227	-11.441	-11.3002	-12.0589	-11.9184	-12.2714	-13.163
	226	-12.0634	-11.9444	-12.7537	-12.6307	-12.9789	-13.9186
	225	-12.5387	-12.4109	-13.2951	-13.2483	-13.5504	-14.5152
	224	-12.9397	-12.7852	-13.7288	-13.715	-13.9704	-14.9942
	223	-13.1898	-13.0728	-14.032	-14.0548	-14.3014	-15.3701
	222	-13.362	-13.2347	-14.2223	-14.2879	-14.5613	-15.6547
	221	-13.4634	-13.3909	-14.3349	-14.4603	-14.7153	-15.8013
	220	-13.4923	-13.4705	-14.4208	-14.5184	-14.7629	-15.8958
	219	-13.5118	-13.3985	-14.4009	-14.516	-14.7371	-15.8514
	218	-13.4449	-13.3371	-14.2754	-14.4442	-14.6345	-15.7556
	217	-13.3436	-13.276	-14.1729	-14.357	-14.5582	-15.6423
	216	-13.1927	-13.1883	-14.1035	-14.263	-14.4469	-15.5425
	215	-13.1089	-13.0991	-14.076	-14.1862	-14.3646	-15.4721
	214	-13.0215	-13.0877	-14.0389	-14.1452	-14.3314	-15.4504
	213	-13.0871	-13.1004	-14.0766	-14.1868	-14.4101	-15.5492
	212	-13.2767	-13.222	-14.1642	-14.3683	-14.5934	-15.687
	211	-13.5426	-13.5306	-14.3862	-14.6835	-14.897	-15.9567
	210	-13.6789	-13.8983	-14.6751	-15.002	-15.1128	-16.2612
	209	-13.672	-13.9089	-14.7632	-15.2266	-15.2484	-16.4602
	208	-13.4951	-13.8304	-14.519	-15.1796	-15.0732	-16.2142
	207	-13.0225	-13.1941	-13.8352	-14.6314	-14.5631	-15.6644
	206	-11.9704	-12.1584	-12.6694	-13.5602	-13.4188	-14.419
	205	-10.1906	-10.5136	-10.9148	-11.9496	-11.8151	-12.8459
	204	-8.1035	-8.63064	-8.76597	-9.69976	-9.63821	-10.7682
	203	-5.68236	-6.17436	-6.2005	-7.22441	-6.8438	-7.96127
	202	-3.22097	-3.47724	-3.34549	-4.83084	-4.13552	-4.59024
	201	0.06169	0.13484	0.49122	-1.11355	-0.84688	-0.97429
	200	2.42973	2.94211	3.39994	2.96531	2.88431	2.88256

## Sheet: Figure 3e
Figure 3e
	T [°C]	wt, CD 222 nm [mdeg] (1)	T [°C]	wt, CD 222 nm [mdeg] (2)	T [°C]	wt, CD 222 nm [mdeg] (3)	T [°C]	C777A, CD 222 nm [mdeg] (1)	T [°C]	C777A, CD 222 nm [mdeg] (2)	T [°C]	C777A, CD 222 nm [mdeg] (3)
	20.2	-12.8798	20.11	-13.2114	20.32	-13.8049	20.18	-14.0158	20.1	-14.4339	20.3	-15.6783
	22.16	-13.0617	22.01	-12.7775	22.2	-13.7582	22.13	-13.8819	22	-14.3333	22.17	-15.419
	24.02	-12.6251	23.89	-12.7306	24.09	-13.6838	23.99	-13.7103	23.86	-14.1621	24.04	-15.4441
	25.96	-13.1149	25.8	-12.799	25.99	-13.6638	25.92	-14.0096	25.76	-13.8688	25.93	-15.1555
	27.89	-12.7199	27.72	-12.7008	27.89	-13.429	27.85	-13.7958	27.68	-14.0798	27.83	-15.0082
	29.83	-12.8634	29.64	-12.7502	29.81	-13.7801	29.79	-13.9163	29.59	-13.8465	29.73	-15.1617
	31.76	-12.8568	31.55	-12.6792	31.7	-13.7352	31.72	-13.6475	31.5	-13.6583	31.61	-14.8796
	33.69	-12.8928	33.46	-13.0508	33.6	-13.5924	33.64	-13.5738	33.41	-13.5374	33.49	-14.639
	35.62	-12.7169	35.37	-12.8036	35.48	-13.5907	35.55	-13.5199	35.3	-13.499	35.36	-14.4702
	37.54	-12.655	37.29	-12.5231	37.36	-13.5038	37.47	-13.4813	37.22	-13.2989	37.23	-14.4117
	39.47	-12.8233	39.19	-12.491	39.26	-13.2392	39.39	-12.7891	39.13	-12.9018	39.1	-14.1808
	41.39	-12.1512	41.1	-12.2325	41.14	-13.2053	41.31	-12.1447	41.03	-12.3171	40.98	-13.8726
	43.32	-12.1774	43.01	-11.7493	43.02	-12.9276	43.23	-11.414	42.94	-11.4837	42.85	-12.7602
	45.22	-11.4963	44.92	-11.4699	44.9	-12.4966	45.15	-10.513	44.85	-10.0752	44.74	-11.8473
	47.15	-11.1718	46.83	-10.7985	46.77	-11.7882	47.08	-9.65917	46.74	-9.5605	46.61	-10.7942
	49.05	-10.4157	48.74	-10.3913	48.65	-11.4622	48.97	-9.13371	48.65	-9.10175	48.47	-10.4695
	50.97	-9.9462	50.65	-9.66459	50.52	-10.9985	50.91	-9.17403	50.55	-9.02922	50.33	-10.2125
	52.87	-9.48049	52.56	-9.10625	52.4	-10.159	52.79	-8.88675	52.45	-9.03993	52.18	-10.0715
	54.79	-8.73002	54.45	-8.49935	54.27	-9.97131	54.68	-8.25214	54.36	-8.59842	54.04	-9.86967
	56.7	-8.16306	56.36	-7.87866	56.12	-9.21818	56.58	-8.28037	56.26	-8.24484	55.9	-9.7024
	58.61	-7.77462	58.25	-7.66439	57.98	-8.8245	58.47	-8.06605	58.16	-8.36695	57.75	-9.59269
	60.52	-7.6598	60.14	-7.50857	59.84	-8.69846	60.38	-8.16949	60.06	-7.98948	59.6	-9.30466
	62.42	-7.50976	62.04	-7.44696	61.71	-8.57284	62.28	-8.02769	61.96	-8.32728	61.45	-9.33555
	64.33	-7.79956	63.93	-7.45756	63.56	-8.46221	64.18	-7.97827	63.84	-8.38432	63.3	-9.27104
	66.23	-7.62644	65.83	-7.27059	65.42	-8.61284	66.08	-8.00568	65.74	-7.97099	65.14	-9.16718
	68.14	-7.5352	67.73	-7.31081	67.28	-8.34111	67.98	-7.77914	67.6	-7.8668	66.97	-9.24425
	70.04	-7.44334	69.61	-7.22609	69.13	-8.53652	69.85	-7.53782	69.52	-7.91471	68.86	-9.08993
	71.95	-7.60558	71.51	-7.07322	71.01	-8.53688	71.78	-7.67502	71.41	-7.93728	70.7	-8.90501
	73.85	-7.3031	73.4	-7.17915	72.87	-8.34133	73.67	-7.59719	73.31	-7.69526	72.56	-9.07477
	75.75	-7.20597	75.29	-7.00998	74.73	-8.39885	75.57	-7.76037	75.2	-8.01529	74.41	-9.11902
	77.65	-7.23511	77.17	-6.85067	76.59	-8.21295	77.46	-7.87955	77.08	-7.6264	76.28	-9.03038
	79.55	-7.10398	79.05	-7.10853	78.45	-8.46459	79.36	-7.72372	78.98	-7.59243	78.13	-9.12023
	81.46	-7.32135	80.94	-7.01639	80.31	-8.07068	81.23	-7.35405	80.81	-7.4986	80	-8.96425
	83.35	-7.13243	82.81	-6.89699	82.17	-8.27621	83.16	-7.45843	82.75	-7.44993	81.85	-8.97857
	85.24	-7.05168	84.68	-6.61457	84.03	-8.50063	85.05	-7.33905	84.6	-7.72656	83.69	-9.02566
	87.14	-7.09662	86.56	-6.71974	85.9	-8.18464	86.93	-7.552	86.46	-7.4785	85.56	-8.76577
	89.03	-6.78526	88.42	-6.64409	87.74	-8.091	88.82	-7.38266	88.31	-7.52976	87.42	-8.81221
	90.92	-6.96179	90.29	-6.65253	89.61	-8.14482	90.65	-7.37229	90.23	-7.66874	89.29	-8.80601
	92.8	-6.67654	92.15	-6.59375	91.47	-8.23376	92.61	-7.526	92.09	-7.50746	91.16	-8.73764

## Sheet: Figure 3f
Figure 3f
	T [°C]	wt, F 470 nm [AU] (1)	T [°C]	wt, F 470 nm [AU] (2)	T [°C]	wt, F 470 nm [AU] (3)	T [°C]	C777A, F 470 nm [AU] (1)	T [°C]	C777A, F 470 nm [AU] (2)	T [°C]	C777A, F 470 nm [AU] (3)
	20.04	1883.19	20.05	2108.62	20.06	2067.89	20.65	3477.65	20.32	3499.43	20.53	3478.68
	21.01	1931.81	21.04	2112.22	21.02	2061.58	21.54	3381.86	21.17	3487.81	21.43	3431.75
	21.99	1867.34	22	2048.18	22	2057.71	22.34	3292.37	22.05	3392.21	22.37	3366.16
	22.96	1843.72	22.98	1982.87	22.96	1986.8	23.19	3183.04	22.94	3279.62	23.11	3261.85
	23.94	1800.98	23.96	1939.48	23.93	1931.38	24.04	3072.04	23.78	3191.19	24.02	3173.03
	24.92	1761.92	24.93	1870.42	24.92	1869.59	24.9	2984.79	24.65	3112.08	24.87	3068.04
	25.89	1697.9	25.91	1777.17	25.88	1797.16	25.76	2880.1	25.52	2998.27	25.72	2990.52
	26.87	1644.33	26.87	1753.09	26.85	1749.34	26.62	2793.4	26.36	2906.97	26.63	2913.33
	27.84	1575.34	27.85	1717.32	27.83	1717.7	27.48	2724.65	27.26	2854.79	27.45	2803.7
	28.82	1537.69	28.84	1646.47	28.79	1656.46	28.35	2638.53	28.13	2742.52	28.3	2733.74
	29.81	1470.13	29.81	1590.11	29.76	1604.51	29.2	2551.19	29	2675.5	29.15	2669.21
	30.78	1416.13	30.78	1565.42	30.75	1564.86	30.07	2487.69	29.87	2585.76	30.04	2610.29
	31.77	1399.46	31.75	1503.07	31.71	1510.7	30.94	2413.07	30.73	2527.74	30.91	2552.62
	32.75	1357.41	32.73	1453.59	32.7	1491.85	31.79	2375.94	31.62	2490.56	31.83	2468.95
	33.72	1308.65	33.72	1425.39	33.66	1431.32	32.68	2339.28	32.49	2436.48	32.63	2411.81
	34.7	1269.03	34.68	1385.22	34.65	1379.95	33.53	2316.05	33.33	2410.13	33.48	2378.31
	35.67	1245.95	35.66	1331.35	35.62	1354.92	34.39	2298.15	34.18	2428.43	34.38	2359.93
	36.66	1211	36.63	1317.34	36.59	1343.25	35.27	2340.97	35.12	2429.34	35.24	2409.61
	37.64	1197.28	37.62	1300.32	37.57	1288.76	36.14	2410.27	35.99	2514.18	36.11	2481
	38.62	1184.32	38.59	1271.41	38.53	1278.67	37	2601.33	36.81	2702.61	37	2664.9
	39.58	1174.6	39.56	1258.19	39.52	1251.33	37.88	3019.79	37.72	3072.34	37.87	3046.47
	40.57	1189.03	40.54	1278.85	40.49	1258.93	38.75	3644.54	38.62	3734.01	38.71	3654.11
	41.53	1200.79	41.51	1295.19	41.44	1273.01	39.61	4399.22	39.44	4534.89	39.6	4425.55
	42.52	1234.99	42.49	1370.83	42.42	1307.77	40.48	4921.57	40.35	5139.38	40.47	5018.16
	43.49	1331.15	43.47	1464.41	43.41	1391.01	41.34	5140.72	41.22	5477.44	41.34	5322.87
	44.49	1465.63	44.44	1637.62	44.38	1524.8	42.22	5134.8	42.08	5516.29	42.2	5377.18
	45.46	1691.39	45.43	1880.82	45.36	1775.84	43.11	5046.15	42.99	5452.71	43.11	5315.56
	46.44	1985	46.37	2183.96	46.33	2076.24	43.98	4904.17	43.86	5334.16	43.97	5170.59
	47.42	2272.99	47.37	2515.39	47.3	2419.31	44.86	4715.23	44.8	5163.07	44.86	4973.68
	48.39	2522.9	48.35	2775.06	48.26	2716.35	45.75	4533.68	45.6	4982.15	45.72	4791.51
	49.38	2651.21	49.33	2923.11	49.24	2893.76	46.59	4415.43	46.46	4766.36	46.57	4621.77
	50.34	2706.89	50.3	2957.16	50.22	2930.72	47.46	4215.55	47.37	4591.48	47.42	4443.24
	51.34	2683.8	51.27	2944.07	51.19	2898.03	48.33	4043.66	48.27	4414.03	48.29	4325.14
	52.31	2627.36	52.25	2887.78	52.16	2818.13	49.19	3873.08	49.14	4281.66	49.17	4249.68
	53.28	2542.94	53.22	2799.73	53.12	2734.3	50.08	3714.43	49.98	4088.18	50.04	4100.09
	54.24	2453.99	54.2	2700.38	54.1	2627.71	50.96	3611.13	50.88	3976	50.91	4064.5
	55.25	2366.5	55.17	2610.76	55.09	2537.95	51.8	3449.8	51.71	3847.71	51.78	3974.57
	56.22	2281.66	56.15	2521.43	56.06	2468.57	52.66	3245.53	52.59	3739.71	52.64	3819.06
	57.19	2198.54	57.13	2418.38	57.03	2389.59	53.51	3106.13	53.5	3631.73	53.51	3607.2
	58.16	2100.23	58.09	2298.73	58.02	2287.3	54.42	2980.81	54.38	3356.35	54.39	3470.55
	59.15	2022.01	59.09	2176.2	58.99	2205.45	55.31	2813.89	55.26	3159.28	55.26	3321.36
	60.12	1911.54	60.07	2097.98	59.94	2123.8	56.17	2712.93	56.12	3064.01	56.12	3183.48
	61.11	1814.53	61.03	2012.59	60.93	2049.15	57.04	2563.24	57.01	2857.9	56.99	3055.4
	62.1	1745.67	62	1921.83	61.9	1953.69	57.91	2433.82	57.87	2734.79	57.87	2928.99
	63.08	1668.95	63	1850.68	62.88	1856.57	58.76	2319.34	58.73	2619.74	58.78	2804.15
	64.05	1600.18	63.98	1769.7	63.86	1786.51	59.63	2240.58	59.61	2512.07	59.67	2686.58
	65.03	1539.83	64.93	1724.31	64.83	1719.68	60.51	2105.99	60.45	2419.92	60.53	2585.98
	65.98	1498.62	65.93	1668.27	65.79	1650.65	61.36	1993.8	61.31	2283.01	61.4	2474.15
	66.97	1438.11	66.89	1615.52	66.78	1604.56	62.23	1928.84	62.22	2203.56	62.25	2372.73
	67.96	1415.9	67.85	1600.85	67.76	1551.83	63.11	1845.1	63.1	2111.6	63.12	2308.85
	68.94	1363.18	68.83	1549.18	68.73	1507.09	63.99	1769.73	64.03	2025.87	63.98	2262.52
	69.91	1338.08	69.81	1512.05	69.67	1457.51	64.88	1720.42	64.88	1956.12	64.86	2173.53
	70.88	1323.25	70.78	1520.36	70.67	1449.88	65.74	1653.1	65.76	1889.22	65.72	2150.45
	71.87	1292.55	71.78	1499.38	71.64	1399.77	66.62	1577.77	66.65	1873.15	66.61	2078.13
	72.85	1256.2	72.75	1462.29	72.61	1382.63	67.52	1543.69	67.51	1834.15	67.46	2019.12
	73.82	1229.04	73.72	1441.65	73.58	1355.22	68.39	1513.21	68.39	1790.39	68.34	1988.54
	74.81	1204.29	74.69	1422.44	74.56	1317.81	69.26	1466.83	69.27	1746.7	69.24	1963.13
	75.77	1165.52	75.67	1369.5	75.53	1280.89	70.13	1416.13	70.17	1705.32	70.2	1899.31
	76.77	1114.78	76.65	1339.47	76.51	1240.11	71.03	1363.05	71.04	1643.65	71.07	1873.99
	77.75	1065.55	77.62	1303.28	77.48	1183.25	71.91	1310.07	71.92	1607.11	71.93	1787.02
	78.72	1015.59	78.61	1254.62	78.46	1139.21	72.78	1249.96	72.78	1548.03	72.82	1702.37
	79.71	969.923	79.58	1210.05	79.43	1093.62	73.65	1181.71	73.65	1466.02	73.63	1617.68
	80.69	930.671	80.55	1161.28	80.4	1065.42	74.51	1104.89	74.52	1407.75	74.52	1552.67
	81.65	908.449	81.54	1137.11	81.38	1017.86	75.4	1064.52	75.4	1352.23	75.41	1483.7
	82.65	859.732	82.5	1080.26	82.36	981.301	76.28	1025.33	76.27	1301.97	76.3	1399.69
	83.61	836.653	83.47	1047.23	83.33	952.856	77.14	975.268	77.15	1243.28	77.16	1355.42
	84.57	800.216	84.44	1010.72	84.29	911.511	78	931.257	78.06	1192.49	78.04	1287.32
							78.88	902.398	78.92	1134.42	78.93	1224.05
							79.76	864.714	79.81	1103.45	79.82	1171.41
							80.64	824.687	80.69	1063.36	80.7	1112.98
							81.52	793.837	81.59	1013.52	81.59	1067.17
							82.41	770.154	82.52	990.38	82.46	1015.65
							83.32	739.542	83.38	957.566	83.34	970.064
							84.21	732.086	84.29	932.753	84.22	923.504
							85.1	700.781	85.18	923.544	85.1	881.925
							85.97	681.368	86.05	897.704	85.99	845.296

## Sheet: Figure 3g
Figure 3g
	c (GTP) [mM]	wt, activity [min-1] (1)	wt, activity [min-1] (2)	wt, activity [min-1] (3)	C777A, activity [min-1] (1)	C777A, activity [min-1] (2)	C777A, activity [min-1] (3)
	0	0.16923	0.08462	0	0.42308	0.16923	0.16923
	0.1	6.6001	7.02318	6.17702	4.0616	4.82315	4.23083
	0.2	10.5771	10.9155	10.4078	7.78474	9.47707	7.70012
	0.3	15.9079	16.0772	15.9925	12.5233	13.6233	11.254
	0.4	20.0541	20.6465	18.8695	15.3156	15.7387	13.7079
	0.5	23.6081	24.7081	24.4542	18.4464	18.7849	17.0926
	0.75	27.7543	29.4466	28.262	20.7311	20.9003	18.9541
	1	28.8543	30.7159	29.4466	21.9157	22.0003	19.3772
	2	34.6928	36.5544	36.8083	22.9311	23.6927	22.2542
	3	36.4698	38.6698	37.0621	25.6389	25.4696	24.1158
	4	37.739	37.4852	40.9545	25.8927	24.5388	24.1158
	5	39.7698	41.716	41.9699	25.9773	25.8081	23.9465

## Sheet: Figure 4b
Figure 4b
	Wavelength [nm]	wt, CD [mdeg] (1)	wt, CD [mdeg] (2)	wt, CD [mdeg] (3)	HPRN-AAAA, CD [mdeg] (1)	HPRN-AAAA, CD [mdeg] (2)	HPRN-AAAA, CD [mdeg] (3)
	250	-0.58364	-0.43056	-0.68966	-0.67619	-0.63309	-0.41022
	249	-0.61056	-0.48597	-0.66856	-0.67669	-0.64325	-0.42656
	248	-0.62563	-0.54776	-0.70569	-0.70471	-0.67535	-0.47075
	247	-0.70977	-0.62774	-0.81401	-0.7986	-0.70381	-0.53197
	246	-0.83508	-0.69829	-0.95241	-0.9132	-0.78073	-0.63759
	245	-0.98475	-0.81959	-1.0803	-1.00117	-0.88983	-0.76171
	244	-1.10951	-0.95323	-1.22607	-1.09757	-1.03051	-0.85879
	243	-1.2792	-1.14276	-1.39983	-1.23373	-1.17195	-0.98243
	242	-1.47938	-1.39146	-1.61363	-1.42183	-1.36415	-1.17322
	241	-1.74529	-1.6609	-1.88906	-1.63652	-1.57857	-1.44726
	240	-2.13391	-1.98797	-2.26239	-1.95848	-1.83195	-1.73195
	239	-2.55476	-2.32964	-2.71016	-2.34724	-2.2053	-2.10415
	238	-3.00457	-2.84527	-3.22559	-2.7765	-2.6289	-2.4945
	237	-3.47521	-3.39327	-3.7844	-3.19358	-3.10043	-2.9684
	236	-4.14047	-4.0275	-4.47108	-3.72315	-3.6114	-3.50506
	235	-4.86205	-4.7173	-5.21937	-4.35815	-4.22863	-4.14653
	234	-5.61798	-5.50483	-6.00107	-5.01853	-4.81896	-4.78539
	233	-6.4477	-6.37936	-6.89335	-5.76473	-5.5445	-5.50522
	232	-7.31564	-7.17049	-7.81224	-6.51921	-6.28195	-6.21859
	231	-8.1739	-7.96658	-8.73087	-7.27538	-7.04117	-6.92449
	230	-8.98236	-8.80868	-9.60296	-7.92778	-7.7213	-7.62864
	229	-9.82983	-9.69502	-10.4875	-8.61416	-8.40117	-8.33794
	228	-10.6799	-10.5277	-11.2959	-9.25442	-9.03642	-9.00581
	227	-11.441	-11.3002	-12.0589	-9.8868	-9.61292	-9.60199
	226	-12.0634	-11.9444	-12.7537	-10.3834	-10.1294	-10.1099
	225	-12.5387	-12.4109	-13.2951	-10.7557	-10.5288	-10.5303
	224	-12.9397	-12.7852	-13.7288	-11.026	-10.8335	-10.8321
	223	-13.1898	-13.0728	-14.032	-11.2557	-10.9982	-11.0509
	222	-13.362	-13.2347	-14.2223	-11.4297	-11.1014	-11.1865
	221	-13.4634	-13.3909	-14.3349	-11.4709	-11.1829	-11.2616
	220	-13.4923	-13.4705	-14.4208	-11.4512	-11.1744	-11.2683
	219	-13.5118	-13.3985	-14.4009	-11.3997	-11.1255	-11.1875
	218	-13.4449	-13.3371	-14.2754	-11.3899	-11.0176	-11.1099
	217	-13.3436	-13.276	-14.1729	-11.2835	-10.9097	-10.9554
	216	-13.1927	-13.1883	-14.1035	-11.1322	-10.7949	-10.8717
	215	-13.1089	-13.0991	-14.076	-10.9837	-10.7586	-10.7845
	214	-13.0215	-13.0877	-14.0389	-10.9452	-10.6904	-10.747
	213	-13.0871	-13.1004	-14.0766	-10.9219	-10.6309	-10.7308
	212	-13.2767	-13.222	-14.1642	-11.011	-10.7424	-10.7614
	211	-13.5426	-13.5306	-14.3862	-11.2546	-10.9779	-10.9476
	210	-13.6789	-13.8983	-14.6751	-11.53	-11.2075	-11.1252
	209	-13.672	-13.9089	-14.7632	-11.5375	-11.2358	-11.3356
	208	-13.4951	-13.8304	-14.519	-11.3254	-11.0932	-11.181
	207	-13.0225	-13.1941	-13.8352	-10.9192	-10.6004	-10.4767
	206	-11.9704	-12.1584	-12.6694	-9.8935	-9.53747	-9.4795
	205	-10.1906	-10.5136	-10.9148	-8.34575	-8.11068	-8.17653
	204	-8.1035	-8.63064	-8.76597	-6.41749	-6.27975	-6.48121
	203	-5.68236	-6.17436	-6.2005	-4.68937	-4.28093	-4.52959
	202	-3.22097	-3.47724	-3.34549	-2.36524	-2.15267	-2.48186
	201	0.06169	0.13484	0.49122	0.44258	0.3273	0.40044
	200	2.42973	2.94211	3.39994	2.566	2.24966	2.7536

## Sheet: Figure 4c
Figure 4c
	Volume [ml]	wt, A 280 nm [mAU]	Volume [ml]	HPRN-AAAA, A 280 nm [mAU]
	0		0	0.009
	0.004	-0.121	0.004	0.078
	0.008	-0.118	0.008	-0.052
	0.012	-0.154	0.012	-0.121
	0.016	-0.229	0.016	-0.134
	0.02	-0.304	0.02	-0.125
	0.024	0.365	0.024	0.251
	0.028	1.036	0.028	0.628
	0.032	1.366	0.032	0.788
	0.036	1.353	0.036	0.795
	0.04	1.339	0.04	0.793
	0.044	1.302	0.045	0.72
	0.048	1.266	0.049	0.647
	0.052	1.237	0.053	0.556
	0.056	1.216	0.057	0.456
	0.06	1.195	0.061	0.325
	0.064	1.008	0.065	0.048
	0.068	0.82	0.069	-0.23
	0.072	0.679	0.073	-0.301
	0.076	0.586	0.077	-0.284
	0.08	0.494	0.081	-0.284
	0.084	0.413	0.085	-0.339
	0.088	0.332	0.089	-0.394
	0.092	0.277	0.093	-0.367
	0.096	0.247	0.097	-0.314
	0.1	0.218	0.101	-0.197
	0.104	0.166	0.105	0.077
	0.108	0.115	0.109	0.351
	0.112	0.043	0.113	0.345
	0.116	-0.049	0.117	0.275
	0.12	-0.141	0.121	0.226
	0.124	-0.119	0.125	0.213
	0.128	-0.095	0.129	0.2
	0.132	-0.108	0.134	0.224
	0.136	-0.16	0.138	0.254
	0.14	-0.211	0.142	0.24
	0.144	-0.154	0.146	0.161
	0.148	-0.094	0.15	0.081
	0.152	-0.075	0.154	0.03
	0.156	-0.097	0.158	-0.019
	0.16	-0.119	0.162	-0.028
	0.164	-0.14	0.166	0.012
	0.168	-0.161	0.17	0.053
	0.172	-0.145	0.174	0.047
	0.176	-0.091	0.178	0.04
	0.18	-0.036	0.182	0.002
	0.184	-0.052	0.186	-0.064
	0.188	-0.068	0.19	-0.128
	0.192	-0.093	0.194	-0.129
	0.196	-0.126	0.198	-0.13
	0.2	-0.159	0.202	-0.14
	0.204	-0.132	0.206	-0.157
	0.208	-0.103	0.21	-0.173
	0.212	-0.106	0.214	-0.18
	0.216	-0.144	0.219	-0.186
	0.22	-0.181	0.223	-0.203
	0.224	-0.165	0.227	-0.225
	0.228	-0.148	0.231	-0.244
	0.232	-0.129	0.235	-0.254
	0.236	-0.109	0.239	-0.263
	0.24	-0.088	0.243	-0.29
	0.244	-0.016	0.247	-0.325
	0.248	0.057	0.251	-0.351
	0.252	0.077	0.255	-0.344
	0.256	0.038	0.259	-0.336
	0.26	0	0.263	-0.328
	0.264	0.008	0.267	-0.319
	0.268	0.018	0.271	-0.335
	0.272	-0.006	0.275	-0.413
	0.276	-0.067	0.279	-0.492
	0.28	-0.127	0.283	-0.455
	0.284	-0.097	0.287	-0.39
	0.288	-0.065	0.291	-0.335
	0.292	-0.056	0.295	-0.298
	0.296	-0.073	0.299	-0.261
	0.3	-0.091	0.303	-0.294
	0.304	-0.041	0.308	-0.337
	0.308	0.01	0.312	-0.341
	0.312	-0.003	0.316	-0.282
	0.316	-0.088	0.32	-0.224
	0.32	-0.173	0.324	-0.236
	0.324	-0.077	0.328	-0.254
	0.328	0.025	0.332	-0.261
	0.332	0.054	0.336	-0.255
	0.336	0.001	0.34	-0.249
	0.34	-0.051	0.344	-0.253
	0.344	-0.007	0.348	-0.258
	0.348	0.041	0.352	-0.295
	0.352	0.048	0.356	-0.365
	0.356	0.008	0.36	-0.432
	0.36	-0.033	0.364	-0.4
	0.364	0.029	0.368	-0.368
	0.368	0.093	0.372	-0.348
	0.372	0.106	0.376	-0.338
	0.376	0.058	0.38	-0.336
	0.38	0.01	0.384	-0.41
	0.384	0	0.388	-0.485
	0.388	-0.009	0.393	-0.511
	0.392	-0.02	0.397	-0.507
	0.396	-0.032	0.401	-0.508
	0.4	-0.045	0.405	-0.533
	0.404	0.023	0.409	-0.559
	0.408	0.093	0.413	-0.516
	0.412	0.105	0.417	-0.44
	0.416	0.049	0.421	-0.371
	0.42	-0.007	0.425	-0.327
	0.424	0.005	0.429	-0.284
	0.428	0.02	0.433	-0.285
	0.432	0	0.437	-0.303
	0.436	-0.061	0.441	-0.322
	0.44	-0.123	0.445	-0.347
	0.444	-0.066	0.449	-0.371
	0.448	-0.005	0.453	-0.412
	0.452	0.01	0.457	-0.458
	0.456	-0.03	0.461	-0.488
	0.46	-0.07	0.465	-0.486
	0.464	-0.001	0.469	-0.483
	0.468	0.073	0.473	-0.524
	0.472	0.113	0.477	-0.573
	0.476	0.112	0.482	-0.582
	0.48	0.111	0.486	-0.525
	0.484	0.092	0.49	-0.468
	0.488	0.073	0.494	-0.461
	0.492	0.065	0.498	-0.458
	0.496	0.07	0.502	-0.438
	0.5	0.076	0.506	-0.395
	0.504	0.085	0.51	-0.352
	0.508	0.094	0.514	-0.361
	0.512	0.078	0.518	-0.371
	0.516	0.032	0.522	-0.403
	0.52	-0.014	0.526	-0.456
	0.524	0.006	0.53	-0.506
	0.528	0.028	0.534	-0.471
	0.532	0.061	0.538	-0.435
	0.536	0.105	0.542	-0.421
	0.54	0.149	0.546	-0.425
	0.544	0.084	0.55	-0.427
	0.548	0.014	0.554	-0.412
	0.552	0.013	0.558	-0.397
	0.556	0.097	0.562	-0.424
	0.56	0.181	0.567	-0.478
	0.564	0.086	0.571	-0.522
	0.568	-0.019	0.575	-0.504
	0.572	-0.061	0.579	-0.486
	0.576	-0.024	0.583	-0.447
	0.58	0.012	0.587	-0.398
	0.584	0.056	0.591	-0.367
	0.588	0.101	0.595	-0.41
	0.592	0.126	0.599	-0.452
	0.596	0.126	0.603	-0.504
	0.6	0.126	0.607	-0.559
	0.604	0.092	0.611	-0.58
	0.608	0.056	0.615	-0.499
	0.612	0.037	0.619	-0.419
	0.616	0.039	0.623	-0.41
	0.62	0.042	0.627	-0.422
	0.624	0.027	0.631	-0.444
	0.628	0.012	0.635	-0.489
	0.632	0.009	0.639	-0.535
	0.636	0.023	0.643	-0.488
	0.64	0.036	0.647	-0.424
	0.644	0.06	0.651	-0.398
	0.648	0.085	0.656	-0.44
	0.652	0.085	0.66	-0.482
	0.656	0.055	0.664	-0.529
	0.66	0.024	0.668	-0.577
	0.664	-0.052	0.672	-0.588
	0.668	-0.13	0.676	-0.547
	0.672	-0.108	0.68	-0.507
	0.676	0.043	0.684	-0.545
	0.68	0.195	0.688	-0.586
	0.684	0.178	0.692	-0.588
	0.688	0.15	0.696	-0.548
	0.692	0.11	0.7	-0.508
	0.696	0.056	0.704	-0.501
	0.7	0.002	0.708	-0.493
	0.704	-0.001	0.712	-0.5
	0.708	0.001	0.716	-0.52
	0.712	0.021	0.72	-0.535
	0.716	0.063	0.724	-0.495
	0.72	0.106	0.728	-0.455
	0.724	0.091	0.732	-0.445
	0.728	0.073	0.736	-0.455
	0.732	0.064	0.741	-0.463
	0.736	0.067	0.745	-0.467
	0.74	0.071	0.749	-0.47
	0.744	0.035	0.753	-0.48
	0.748	-0.003	0.757	-0.494
	0.752	-0.038	0.761	-0.499
	0.756	-0.068	0.765	-0.463
	0.76	-0.098	0.769	-0.427
	0.764	-0.048	0.773	-0.39
	0.768	0.009	0.777	-0.352
	0.772	0.074	0.781	-0.327
	0.776	0.15	0.785	-0.342
	0.78	0.226	0.789	-0.357
	0.784	0.173	0.793	-0.394
	0.788	0.111	0.797	-0.436
	0.792	0.103	0.801	-0.491
	0.796	0.167	0.805	-0.576
	0.8	0.231	0.809	-0.66
	0.804	0.21	0.813	-0.623
	0.808	0.182	0.817	-0.56
	0.812	0.146	0.821	-0.513
	0.816	0.098	0.825	-0.493
	0.82	0.05	0.83	-0.472
	0.824	0.041	0.834	-0.501
	0.828	0.035	0.838	-0.536
	0.832	0.066	0.842	-0.52
	0.836	0.145	0.846	-0.43
	0.84	0.225	0.85	-0.34
	0.844	0.251	0.854	-0.457
	0.848	0.273	0.858	-0.586
	0.852	0.262	0.862	-0.615
	0.856	0.208	0.866	-0.532
	0.86	0.153	0.87	-0.449
	0.864	0.163	0.874	-0.373
	0.868	0.179	0.878	-0.298
	0.872	0.173	0.882	-0.307
	0.876	0.137	0.886	-0.393
	0.88	0.101	0.89	-0.468
	0.884	0.249	0.894	-0.365
	0.888	0.413	0.898	-0.262
	0.892	0.624	0.902	-0.247
	0.896	0.9	0.906	-0.294
	0.9	1.177	0.91	-0.324
	0.904	1.853	0.915	-0.214
	0.908	2.564	0.919	-0.105
	0.912	3.32	0.923	-0.005
	0.916	4.138	0.927	0.089
	0.92	4.956	0.931	0.193
	0.924	5.601	0.935	0.346
	0.928	6.23	0.939	0.498
	0.932	6.738	0.943	0.598
	0.936	7.072	0.947	0.675
	0.94	7.407	0.951	0.777
	0.944	7.52	0.955	0.962
	0.948	7.612	0.959	1.148
	0.952	7.665	0.963	1.216
	0.956	7.661	0.967	1.247
	0.96	7.658	0.971	1.28
	0.964	7.562	0.975	1.321
	0.968	7.456	0.979	1.361
	0.972	7.353	0.983	1.396
	0.976	7.253	0.987	1.43
	0.98	7.153	0.991	1.478
	0.984	6.993	0.995	1.553
	0.988	6.827	0.999	1.627
	0.992	6.706	1.004	1.604
	0.996	6.65	1.008	1.566
	1	6.594	1.012	1.551
	1.004	6.437	1.016	1.567
	1.008	6.27	1.02	1.583
	1.012	6.163	1.024	1.52
	1.016	6.143	1.028	1.452
	1.02	6.123	1.032	1.4
	1.024	6.149	1.036	1.368
	1.028	6.18	1.04	1.336
	1.032	6.23	1.044	1.37
	1.036	6.308	1.048	1.404
	1.04	6.386	1.052	1.388
	1.044	6.552	1.056	1.327
	1.048	6.727	1.06	1.268
	1.052	6.915	1.064	1.254
	1.056	7.12	1.068	1.239
	1.06	7.326	1.072	1.258
	1.064	7.504	1.076	1.301
	1.068	7.679	1.08	1.338
	1.072	7.914	1.084	1.327
	1.076	8.237	1.089	1.316
	1.08	8.561	1.093	1.353
	1.084	8.815	1.097	1.418
	1.088	9.062	1.101	1.464
	1.092	9.348	1.105	1.417
	1.096	9.693	1.109	1.37
	1.1	10.038	1.113	1.407
	1.104	10.356	1.117	1.481
	1.108	10.67	1.121	1.543
	1.112	11.01	1.125	1.558
	1.116	11.388	1.129	1.572
	1.12	11.765	1.133	1.578
	1.124	12.263	1.137	1.58
	1.128	12.776	1.141	1.6
	1.132	13.224	1.145	1.664
	1.136	13.575	1.149	1.728
	1.14	13.925	1.153	1.782
	1.144	14.368	1.157	1.832
	1.148	14.821	1.161	1.885
	1.152	15.285	1.165	1.942
	1.156	15.765	1.169	1.999
	1.16	16.245	1.173	2.044
	1.164	16.884	1.178	2.087
	1.168	17.543	1.182	2.122
	1.172	18.14	1.186	2.146
	1.176	18.641	1.19	2.17
	1.18	19.143	1.194	2.352
	1.184	19.84	1.198	2.549
	1.188	20.562	1.202	2.621
	1.192	21.257	1.206	2.54
	1.196	21.911	1.21	2.46
	1.2	22.565	1.214	2.541
	1.204	23.404	1.218	2.627
	1.208	24.266	1.222	2.761
	1.212	25.158	1.226	2.944
	1.216	26.097	1.23	3.12
	1.22	27.036	1.234	3.104
	1.224	28.039	1.238	3.087
	1.228	29.049	1.242	3.149
	1.232	30.088	1.246	3.271
	1.236	31.174	1.25	3.388
	1.24	32.26	1.254	3.458
	1.244	33.532	1.258	3.528
	1.248	34.827	1.263	3.621
	1.252	36.112	1.267	3.728
	1.256	37.379	1.271	3.824
	1.26	38.647	1.275	3.853
	1.264	40.008	1.279	3.882
	1.268	41.381	1.283	3.971
	1.272	42.787	1.287	4.09
	1.276	44.247	1.291	4.203
	1.28	45.707	1.295	4.296
	1.284	47.154	1.299	4.388
	1.288	48.6	1.303	4.545
	1.292	50.082	1.307	4.724
	1.296	51.624	1.311	4.887
	1.3	53.165	1.315	5.004
	1.304	54.7	1.319	5.121
	1.308	56.233	1.323	5.267
	1.312	57.778	1.327	5.421
	1.316	59.34	1.331	5.579
	1.32	60.903	1.335	5.746
	1.324	62.026	1.339	5.913
	1.328	63.089	1.343	6.01
	1.332	64.037	1.347	6.094
	1.336	64.796	1.352	6.186
	1.34	65.555	1.356	6.293
	1.344	65.962	1.36	6.399
	1.348	66.318	1.364	6.544
	1.352	66.581	1.368	6.693
	1.356	66.688	1.372	6.875
	1.359	66.796	1.376	7.099
	1.363	66.74	1.38	7.323
	1.367	66.662	1.384	7.43
	1.371	66.451	1.388	7.533
	1.375	66.019	1.392	7.646
	1.379	65.586	1.396	7.77
	1.383	65.02	1.4	7.898
	1.387	64.435	1.404	8.23
	1.391	63.775	1.408	8.562
	1.395	62.989	1.412	8.767
	1.399	62.202	1.416	8.869
	1.403	61.244	1.42	8.978
	1.407	60.26	1.424	9.181
	1.411	59.275	1.428	9.384
	1.415	58.288	1.432	9.636
	1.419	57.302	1.437	9.918
	1.423	56.281	1.441	10.208
	1.427	55.255	1.445	10.547
	1.431	54.219	1.449	10.887
	1.435	53.167	1.453	11.345
	1.439	52.115	1.457	11.864
	1.443	51.122	1.461	12.407
	1.447	50.139	1.465	13.049
	1.451	49.152	1.469	13.691
	1.455	48.159	1.473	14.438
	1.459	47.166	1.477	15.224
	1.463	46.265	1.481	16.027
	1.467	45.378	1.485	16.881
	1.471	44.472	1.489	17.735
	1.475	43.532	1.493	18.537
	1.479	42.591	1.497	19.324
	1.483	41.77	1.501	20.052
	1.487	40.967	1.505	20.647
	1.491	40.135	1.509	21.243
	1.495	39.251	1.513	21.841
	1.499	38.368	1.517	22.439
	1.503	37.408	1.521	22.951
	1.507	36.435	1.526	23.315
	1.511	35.471	1.53	23.678
	1.515	34.52	1.534	23.933
	1.519	33.569	1.538	24.175
	1.523	32.557	1.542	24.303
	1.527	31.536	1.546	24.276
	1.531	30.52	1.55	24.249
	1.535	29.514	1.554	24.235
	1.539	28.509	1.558	24.221
	1.543	27.574	1.562	24.153
	1.547	26.651	1.566	24.025
	1.551	25.755	1.57	23.899
	1.555	24.906	1.574	23.926
	1.559	24.057	1.578	23.952
	1.563	23.265	1.582	23.914
	1.567	22.482	1.586	23.822
	1.571	21.687	1.59	23.741
	1.575	20.869	1.594	23.82
	1.579	20.051	1.598	23.898
	1.583	19.275	1.602	23.943
	1.587	18.507	1.606	23.964
	1.591	17.793	1.611	24.03
	1.595	17.178	1.615	24.407
	1.599	16.563	1.619	24.784
	1.603	15.974	1.623	25.22
	1.607	15.39	1.627	25.688
	1.611	14.805	1.631	26.241
	1.615	14.216	1.635	27.179
	1.619	13.628	1.639	28.116
	1.623	13.122	1.643	29.617
	1.627	12.63	1.647	31.347
	1.631	12.136	1.651	33.34
	1.635	11.637	1.655	36.165
	1.639	11.139	1.659	38.99
	1.643	10.666	1.663	42.658
	1.647	10.198	1.667	46.579
	1.651	9.749	1.671	50.49
	1.655	9.339	1.675	54.378
	1.659	8.93	1.679	58.266
	1.663	8.527	1.683	61.411
	1.667	8.125	1.687	64.4
	1.671	7.771	1.691	67.085
	1.675	7.508	1.695	69.218
	1.679	7.246	1.7	71.35
	1.683	6.888	1.704	72.999
	1.687	6.514	1.708	74.585
	1.691	6.198	1.712	75.864
	1.695	5.996	1.716	76.704
	1.699	5.794	1.72	77.545
	1.703	5.561	1.724	77.354
	1.707	5.323	1.728	77.098
	1.711	5.09	1.732	76.409
	1.715	4.866	1.736	75.229
	1.719	4.642	1.74	74.05
	1.723	4.477	1.744	72.319
	1.727	4.325	1.748	70.587
	1.731	4.168	1.752	68.732
	1.735	4.003	1.756	66.768
	1.739	3.837	1.76	64.802
	1.743	3.77	1.764	62.808
	1.747	3.721	1.768	60.814
	1.751	3.632	1.772	58.719
	1.755	3.467	1.776	56.552
	1.759	3.302	1.78	54.385
	1.763	3.236	1.785	52.221
	1.767	3.19	1.789	50.057
	1.771	3.132	1.793	47.847
	1.775	3.053	1.797	45.611
	1.779	2.974	1.801	43.371
	1.783	2.837	1.805	41.111
	1.787	2.688	1.809	38.852
	1.791	2.573	1.813	36.776
	1.795	2.523	1.817	34.78
	1.799	2.474	1.821	32.817
	1.803	2.387	1.825	30.965
	1.807	2.292	1.829	29.114
	1.811	2.231	1.833	27.46
	1.815	2.239	1.837	25.869
	1.819	2.246	1.841	24.315
	1.823	2.217	1.845	22.856
	1.827	2.182	1.849	21.396
	1.831	2.133	1.853	20.06
	1.835	2.058	1.857	18.751
	1.839	1.983	1.861	17.509
	1.843	1.956	1.865	16.393
	1.847	1.94	1.869	15.277
	1.851	1.906	1.874	14.243
	1.855	1.836	1.878	13.22
	1.859	1.767	1.882	12.295
	1.863	1.77	1.886	11.516
	1.867	1.787	1.89	10.737
	1.871	1.792	1.894	10.016
	1.875	1.772	1.898	9.301
	1.879	1.752	1.902	8.666
	1.883	1.682	1.906	8.126
	1.887	1.601	1.91	7.587
	1.891	1.55	1.914	7.141
	1.895	1.561	1.918	6.696
	1.899	1.571	1.922	6.217
	1.903	1.553	1.926	5.707
	1.907	1.529	1.93	5.204
	1.911	1.501	1.934	4.861
	1.915	1.464	1.938	4.517
	1.919	1.428	1.942	4.212
	1.923	1.4	1.946	3.935
	1.927	1.375	1.95	3.662
	1.931	1.368	1.954	3.418
	1.935	1.4	1.959	3.174
	1.939	1.431	1.963	2.971
	1.943	1.385	1.967	2.793
	1.947	1.322	1.971	2.621
	1.951	1.265	1.975	2.483
	1.955	1.221	1.979	2.346
	1.959	1.178	1.983	2.179
	1.963	1.184	1.987	2
	1.967	1.201	1.991	1.816
	1.971	1.199	1.995	1.617
	1.975	1.158	1.999	1.418
	1.979	1.117	2.003	1.353
	1.983	1.083	2.007	1.335
	1.987	1.05	2.011	1.284
	1.991	1.021	2.015	1.149
	1.995	1.002	2.019	1.015
	1.999	0.983	2.023	0.931
	2.003	0.96	2.027	0.861
	2.007	0.937	2.031	0.795
	2.011	0.938	2.035	0.739
	2.015	0.992	2.039	0.683
	2.019	1.046	2.043	0.667
	2.023	1.026	2.048	0.658
	2.027	0.989	2.052	0.62
	2.031	0.958	2.056	0.538
	2.035	0.941	2.06	0.457
	2.039	0.923	2.064	0.445
	2.043	0.899	2.068	0.44
	2.047	0.873	2.072	0.415
	2.051	0.868	2.076	0.364
	2.055	0.911	2.08	0.314
	2.059	0.953	2.084	0.36
	2.063	0.947	2.088	0.409
	2.067	0.93	2.092	0.425
	2.071	0.922	2.096	0.409
	2.075	0.935	2.1	0.395
	2.079	0.948	2.104	0.454
	2.083	0.93	2.108	0.513
	2.087	0.906	2.112	0.529
	2.091	0.889	2.116	0.511
	2.095	0.888	2.12	0.5
	2.099	0.888	2.124	0.562
	2.103	0.878	2.128	0.623
	2.107	0.866	2.133	0.624
	2.111	0.854	2.137	0.587
	2.115	0.844	2.141	0.567
	2.119	0.834	2.145	0.64
	2.123	0.818	2.149	0.713
	2.127	0.802	2.153	0.71
	2.131	0.768	2.157	0.669
	2.135	0.697	2.161	0.635
	2.139	0.626	2.165	0.623
	2.143	0.616	2.169	0.611
	2.147	0.621	2.173	0.649
	2.151	0.587	2.177	0.706
	2.155	0.462	2.181	0.767
	2.159	0.336	2.185	0.841
	2.163	0.302	2.189	0.915
	2.167	0.29	2.193	1.187
	2.171	0.311	2.197	1.511
	2.175	0.406	2.201	1.824
	2.179	0.502	2.205	2.116
	2.183	0.512	2.209	2.408
	2.187	0.502	2.213	2.793
	2.191	0.549	2.217	3.194
	2.195	0.735	2.222	3.585
	2.199	0.92	2.226	3.959
	2.203	1.227	2.23	4.333
	2.207	1.564	2.234	4.701
	2.211	1.918	2.238	5.068
	2.215	2.311	2.242	5.508
	2.219	2.705	2.246	6.045
	2.223	3.282	2.25	6.581
	2.227	3.906	2.254	7.413
	2.231	4.628	2.258	8.256
	2.235	5.584	2.262	9.149
	2.239	6.54	2.266	10.095
	2.243	7.813	2.27	11.038
	2.247	9.168	2.274	11.808
	2.251	10.529	2.278	12.579
	2.255	11.904	2.282	13.164
	2.259	13.28	2.286	13.599
	2.263	14.608	2.29	13.995
	2.267	15.923	2.294	13.948
	2.271	17.092	2.298	13.901
	2.275	17.902	2.302	13.597
	2.279	18.712	2.307	13.127
	2.283	19.024	2.311	12.614
	2.287	19.204	2.315	11.828
	2.291	19.202	2.319	11.043
	2.295	18.754	2.323	10.153
	2.299	18.306	2.327	9.211
	2.303	17.607	2.331	8.275
	2.307	16.84	2.335	7.362
	2.311	15.959	2.339	6.449
	2.315	14.795	2.343	5.566
	2.319	13.631	2.347	4.693
	2.323	12.439	2.351	3.88
	2.327	11.241	2.355	3.243
	2.331	10.068	2.359	2.607
	2.335	8.96	2.363	2.15
	2.339	7.852	2.367	1.745
	2.343	6.823	2.371	1.362
	2.347	5.817	2.375	1.031
	2.351	4.91	2.379	0.7
	2.355	4.256	2.383	0.56
	2.359	3.602	2.387	0.456
	2.363	3.202	2.391	0.344
	2.367	2.873	2.396	0.216
	2.371	2.562	2.4	0.088
	2.375	2.298	2.404	0.055
	2.379	2.033	2.408	0.033
	2.383	1.881	2.412	-0.023
	2.387	1.761	2.416	-0.124
	2.391	1.671	2.42	-0.225
	2.395	1.661	2.424	-0.272
	2.399	1.65	2.428	-0.315
	2.403	1.579	2.432	-0.31
	2.407	1.491	2.436	-0.252
	2.411	1.436	2.44	-0.195
	2.415	1.466	2.444	-0.245
	2.419	1.497	2.448	-0.295
	2.423	1.469	2.452	-0.337
	2.427	1.424	2.456	-0.372
	2.431	1.361	2.46	-0.403
	2.435	1.25	2.464	-0.37
	2.439	1.138	2.468	-0.337
	2.443	1.08	2.472	-0.27
	2.447	1.036	2.476	-0.18
	2.451	1	2.481	-0.097
	2.455	0.98	2.485	-0.063
	2.459	0.96	2.489	-0.029
	2.463	0.947	2.493	-0.072
	2.467	0.937	2.497	-0.156
	2.471	0.923	2.501	-0.209
	2.475	0.899	2.505	-0.13
	2.479	0.875	2.509	-0.05
	2.483	0.847	2.513	-0.059
	2.487	0.817	2.517	-0.103
	2.491	0.786	2.521	-0.145
	2.495	0.751	2.525	-0.18
	2.499	0.716	2.529	-0.214
	2.503	0.71	2.533	-0.188
	2.507	0.713	2.537	-0.145
	2.511	0.7	2.541	-0.114
	2.515	0.646	2.545	-0.112
	2.519	0.592	2.549	-0.111
	2.523	0.621	2.553	-0.116
	2.527	0.675	2.557	-0.123
	2.531	0.742	2.561	-0.117
	2.535	0.841	2.565	-0.09
	2.539	0.941	2.57	-0.062
	2.543	1.025	2.574	-0.102
	2.547	1.104	2.578	-0.151
	2.551	1.233	2.582	-0.159
	2.555	1.501	2.586	-0.11
	2.559	1.77	2.59	-0.06
	2.563	2.122	2.594	-0.157
	2.567	2.5	2.598	-0.263
	2.571	3.032	2.602	-0.308
	2.575	3.99	2.606	-0.286
	2.579	4.949	2.61	-0.263
	2.583	6.547	2.614	-0.321
	2.587	8.345	2.618	-0.379
	2.591	10.379	2.622	-0.449
	2.595	13.081	2.626	-0.529
	2.599	15.783	2.63	-0.609
	2.603	18.941	2.634	-0.683
	2.607	22.243	2.638	-0.757
	2.611	25.692	2.642	-0.837
	2.615	29.558	2.646	-0.92
	2.619	33.424	2.65	-1
	2.623	37.084	2.655	-1.05
	2.627	40.678	2.659	-1.1
	2.631	43.93	2.663	-1.05
	2.635	46.197	2.667	-0.944
	2.639	48.464	2.671	-0.865
	2.643	49.569	2.675	-0.919
	2.647	50.301	2.679	-0.973
	2.651	50.577	2.683	-1.005
	2.655	49.532	2.687	-1.028
	2.659	48.487	2.691	-1.01
	2.663	46.391	2.695	-0.851
	2.667	43.954	2.699	-0.692
	2.671	41.384	2.703	-0.69
	2.675	38.419	2.707	-0.74
	2.679	35.455	2.711	-0.738
	2.683	32.286	2.715	-0.607
	2.687	29.051	2.719	-0.476
	2.691	25.894	2.723	-0.491
	2.695	22.969	2.727	-0.539
	2.699	20.043	2.731	-0.562
	2.703	17.552	2.735	-0.534
	2.707	15.205	2.739	-0.507
	2.711	13.021	2.744	-0.447
	2.715	11.325	2.748	-0.382
	2.719	9.628	2.752	-0.33
	2.723	8.302	2.756	-0.298
	2.727	7.101	2.76	-0.266
	2.731	6.009	2.764	-0.291
	2.735	5.248	2.768	-0.321
	2.739	4.487	2.772	-0.331
	2.743	3.943	2.776	-0.316
	2.747	3.473	2.78	-0.302
	2.751	3.05	2.784	-0.233
	2.755	2.768	2.788	-0.164
	2.759	2.487	2.792	-0.131
	2.763	2.236	2.796	-0.132
	2.767	1.995	2.8	-0.134
	2.771	1.776	2.804	-0.168
	2.775	1.619	2.808	-0.202
	2.779	1.462	2.812	-0.232
	2.783	1.411	2.816	-0.26
	2.787	1.396	2.82	-0.286
	2.791	1.368	2.824	-0.297
	2.795	1.303	2.829	-0.308
	2.799	1.239	2.833	-0.323
	2.803	1.171	2.837	-0.342
	2.807	1.103	2.841	-0.343
	2.811	1.054	2.845	-0.255
	2.815	1.065	2.849	-0.167
	2.819	1.076	2.853	-0.156
	2.823	1.079	2.857	-0.178
	2.827	1.079	2.861	-0.181
	2.831	1.055	2.865	-0.114
	2.835	0.953	2.869	-0.047
	2.839	0.852	2.873	-0.075
	2.843	0.903	2.877	-0.135
	2.847	1.008	2.881	-0.176
	2.851	1.073	2.885	-0.17
	2.855	1.01	2.889	-0.164
	2.859	0.947	2.893	-0.148
	2.863	0.97	2.897	-0.129
	2.867	1.024	2.901	-0.12
	2.871	1.058	2.905	-0.128
	2.875	1.026	2.909	-0.137
	2.879	0.994	2.913	-0.159
	2.883	0.992	2.918	-0.184
	2.887	0.999	2.922	-0.203
	2.891	1.007	2.926	-0.214
	2.895	1.017	2.93	-0.224
	2.899	1.026	2.934	-0.18
	2.903	0.987	2.938	-0.13
	2.907	0.929	2.942	-0.103
	2.911	0.888	2.946	-0.102
	2.915	0.904	2.95	-0.102
	2.919	0.92	2.954	-0.158
	2.923	0.951	2.958	-0.215
	2.927	0.989	2.962	-0.238
	2.931	1.016	2.966	-0.226
	2.935	1.008	2.97	-0.214
	2.939	1	2.974	-0.214
	2.943	0.999	2.978	-0.214
	2.947	1.001	2.982	-0.19
	2.951	0.981	2.986	-0.147
	2.955	0.882	2.99	-0.116
	2.959	0.784	2.994	-0.2
	2.963	0.795	2.998	-0.285
	2.967	0.847	3.003	-0.298
	2.971	0.883	3.007	-0.267
	2.975	0.867	3.011	-0.241
	2.979	0.85	3.015	-0.245
	2.983	0.848	3.019	-0.25
	2.987	0.85	3.023	-0.269
	2.991	0.858	3.027	-0.295
	2.995	0.882	3.031	-0.313
	2.999	0.907	3.035	-0.297
	3.003	0.86	3.039	-0.282
	3.007	0.785	3.043	-0.297
	3.011	0.737	3.047	-0.323
	3.015	0.782	3.051	-0.319
	3.019	0.827	3.055	-0.232
	3.023	0.798	3.059	-0.144
	3.027	0.741	3.063	-0.138
	3.031	0.711	3.067	-0.152
	3.035	0.779	3.071	-0.165
	3.039	0.847	3.075	-0.175
	3.043	0.861	3.079	-0.185
	3.047	0.854	3.083	-0.155
	3.051	0.838	3.087	-0.119
	3.055	0.786	3.092	-0.102
	3.059	0.735	3.096	-0.115
	3.063	0.731	3.1	-0.128
	3.067	0.747	3.104	-0.13
	3.071	0.777	3.108	-0.131
	3.075	0.853	3.112	-0.125
	3.079	0.93	3.116	-0.111
	3.083	0.916	3.12	-0.096
	3.087	0.865	3.124	-0.192
	3.091	0.825	3.128	-0.294
	3.095	0.825	3.132	-0.324
	3.099	0.826	3.136	-0.28
	3.103	0.848	3.14	-0.237
	3.107	0.879	3.144	-0.185
	3.111	0.921	3.148	-0.133
	3.115	0.998	3.152	-0.164
	3.119	1.076	3.156	-0.262
	3.123	1.02	3.16	-0.35
	3.127	0.912	3.164	-0.329
	3.131	0.832	3.168	-0.308
	3.135	0.858	3.172	-0.303
	3.139	0.884	3.177	-0.308
	3.143	0.873	3.181	-0.312
	3.147	0.845	3.185	-0.314
	3.151	0.829	3.189	-0.315
	3.155	0.852	3.193	-0.28
	3.159	0.874	3.197	-0.227
	3.163	0.894	3.201	-0.196
	3.167	0.912	3.205	-0.26
	3.171	0.926	3.209	-0.323
	3.175	0.923	3.213	-0.323
	3.179	0.919	3.217	-0.298
	3.183	0.929	3.221	-0.277
	3.187	0.945	3.225	-0.265
	3.191	0.965	3.229	-0.253
	3.195	1.006	3.233	-0.267
	3.199	1.046	3.237	-0.29
	3.203	1.037	3.241	-0.288
	3.207	1.008	3.245	-0.231
	3.211	0.979	3.249	-0.174
	3.215	0.955	3.253	-0.172
	3.219	0.931	3.257	-0.18
	3.223	0.888	3.261	-0.169
	3.227	0.837	3.266	-0.126
	3.231	0.813	3.27	-0.084
	3.235	0.894	3.274	-0.13
	3.239	0.974	3.278	-0.187
	3.243	0.961	3.282	-0.227
	3.247	0.908	3.286	-0.244
	3.251	0.862	3.29	-0.26
	3.255	0.845	3.294	-0.267
	3.259	0.829	3.298	-0.273
	3.263	0.854	3.302	-0.274
	3.267	0.897	3.306	-0.269
	3.271	0.925	3.31	-0.264
	3.275	0.893	3.314	-0.21
	3.279	0.862	3.318	-0.155
	3.283	0.917	3.322	-0.11
	3.287	1.01	3.326	-0.071
	3.291	1.065	3.33	-0.043
	3.295	0.969	3.334	-0.141
	3.299	0.872	3.338	-0.239
	3.303	0.822	3.342	-0.265
	3.307	0.791	3.346	-0.242
	3.311	0.792	3.351	-0.223
	3.315	0.92	3.355	-0.235
	3.319	1.048	3.359	-0.247
	3.323	1.076	3.363	-0.243
	3.327	1.061	3.367	-0.231
	3.331	1.032	3.371	-0.229
	3.335	0.951	3.375	-0.271
	3.339	0.869	3.379	-0.314
	3.343	0.863	3.383	-0.319
	3.347	0.889	3.387	-0.309
	3.351	0.904	3.391	-0.294
	3.355	0.866	3.395	-0.267
	3.359	0.828	3.399	-0.239
	3.363	0.854	3.403	-0.226
	3.367	0.909	3.407	-0.217
	3.371	0.954	3.411	-0.224
	3.375	0.958	3.415	-0.27
	3.379	0.962	3.419	-0.315
	3.383	0.954	3.423	-0.285
	3.387	0.942	3.427	-0.238
	3.391	0.933	3.431	-0.227
	3.395	0.938	3.435	-0.281
	3.399	0.943	3.44	-0.335
	3.403	0.982	3.444	-0.298
	3.407	1.037	3.448	-0.25
	3.411	1.066	3.452	-0.205
	3.415	0.985	3.456	-0.164
	3.419	0.904	3.46	-0.124
	3.423	0.863	3.464	-0.214
	3.427	0.839	3.468	-0.313
	3.431	0.813	3.472	-0.346
	3.435	0.783	3.476	-0.307
	3.439	0.753	3.48	-0.267
	3.443	0.791	3.484	-0.222
	3.447	0.861	3.488	-0.176
	3.451	0.924	3.492	-0.143
	3.455	0.951	3.496	-0.12
	3.459	0.978	3.5	-0.102
	3.463	0.989	3.504	-0.174
	3.467	0.991	3.508	-0.245
	3.471	0.991	3.512	-0.293
	3.475	0.98	3.516	-0.323
	3.479	0.969	3.52	-0.345
	3.483	0.966	3.525	-0.3
	3.487	0.966	3.529	-0.255
	3.491	0.966	3.533	-0.258
	3.495	0.959	3.537	-0.288
	3.499	0.951	3.541	-0.302
	3.503	0.943	3.545	-0.24
	3.507	0.934	3.549	-0.177
	3.511	0.927	3.553	-0.17
	3.515	0.933	3.557	-0.186
	3.519	0.938	3.561	-0.205
	3.523	0.974	3.565	-0.23
	3.527	1.025	3.569	-0.256
	3.531	1.062	3.573	-0.27
	3.535	1.033	3.577	-0.281
	3.539	1.004	3.581	-0.293
	3.543	0.972	3.585	-0.308
	3.547	0.937	3.589	-0.323
	3.551	0.916	3.593	-0.274
	3.555	0.961	3.597	-0.211
	3.559	1.005	3.601	-0.171
	3.563	1.015	3.605	-0.176
	3.567	1.008	3.609	-0.18
	3.571	0.996	3.614	-0.319
	3.575	0.964	3.618	-0.319
	3.579	0.931
	3.583	0.958
	3.587	1.014
	3.591	1.063
	3.595	1.077
	3.599	1.09
	3.603	1.082
	3.607	1.064
	3.611	1.083
	3.615	1.083
	3.619	1.083

## Sheet: Figure 4d
Figure 4d
	T [°C]	wt, CD 222 nm [mdeg] (1)	T [°C]	wt, CD 222 nm [mdeg] (2)	T [°C]	wt, CD 222 nm [mdeg] (3)	T [°C]	HPRN-AAAA, CD 222 nm [mdeg] (1)	T [°C]	HPRN-AAAA, CD 222 nm [mdeg] (2)	T [°C]	HPRN-AAAA, CD 222 nm [mdeg] (3)
	20.2	-12.8798	20.11	-13.2114	20.32	-13.8049	20.28	-11.1393	20.29	-11.0042	20.33	-10.9686
	22.16	-13.0617	22.01	-12.7775	22.2	-13.7582	22.17	-10.9305	22.18	-10.8376	22.18	-10.9185
	24.02	-12.6251	23.89	-12.7306	24.09	-13.6838	24.08	-10.8996	24.09	-10.7232	24.06	-10.8787
	25.96	-13.1149	25.8	-12.799	25.99	-13.6638	25.99	-10.94	26	-10.7817	25.94	-11.0983
	27.89	-12.7199	27.72	-12.7008	27.89	-13.429	27.91	-10.8884	27.92	-10.8154	27.84	-11.0198
	29.83	-12.8634	29.64	-12.7502	29.81	-13.7801	29.83	-10.7963	29.84	-10.8371	29.74	-10.9488
	31.76	-12.8568	31.55	-12.6792	31.7	-13.7352	31.74	-10.8272	31.75	-10.8863	31.63	-11.0746
	33.69	-12.8928	33.46	-13.0508	33.6	-13.5924	33.66	-10.7594	33.67	-10.7159	33.52	-10.9829
	35.62	-12.7169	35.37	-12.8036	35.48	-13.5907	35.56	-10.8056	35.57	-10.48	35.39	-10.5837
	37.54	-12.655	37.29	-12.5231	37.36	-13.5038	37.46	-10.6143	37.47	-10.5437	37.27	-10.6371
	39.47	-12.8233	39.19	-12.491	39.26	-13.2392	39.36	-10.7147	39.38	-10.3619	39.13	-10.4792
	41.39	-12.1512	41.1	-12.2325	41.14	-13.2053	41.27	-10.677	41.29	-10.2975	41	-10.4076
	43.32	-12.1774	43.01	-11.7493	43.02	-12.9276	43.16	-10.3319	43.19	-9.73513	42.88	-10.2433
	45.22	-11.4963	44.92	-11.4699	44.9	-12.4966	45.06	-9.79135	45.09	-9.31603	44.76	-9.6008
	47.15	-11.1718	46.83	-10.7985	46.77	-11.7882	46.95	-9.005	46.99	-8.47237	46.63	-8.46544
	49.05	-10.4157	48.74	-10.3913	48.65	-11.4622	48.85	-7.7081	48.9	-7.38019	48.51	-7.2567
	50.97	-9.9462	50.65	-9.66459	50.52	-10.9985	50.75	-7.05749	50.79	-6.82918	50.39	-6.76291
	52.87	-9.48049	52.56	-9.10625	52.4	-10.159	52.65	-6.96243	52.69	-6.65776	52.26	-6.88244
	54.79	-8.73002	54.45	-8.49935	54.27	-9.97131	54.54	-6.77936	54.59	-6.53118	54.11	-6.44206
	56.7	-8.16306	56.36	-7.87866	56.12	-9.21818	56.43	-6.81651	56.5	-6.67437	55.97	-6.29829
	58.61	-7.77462	58.25	-7.66439	57.98	-8.8245	58.31	-6.65144	58.38	-6.41972	57.83	-6.62958
	60.52	-7.6598	60.14	-7.50857	59.84	-8.69846	60.2	-6.49188	60.28	-6.50655	59.7	-6.4798
	62.42	-7.50976	62.04	-7.44696	61.71	-8.57284	62.09	-6.6461	62.18	-6.46424	61.56	-6.51244
	64.33	-7.79956	63.93	-7.45756	63.56	-8.46221	63.97	-6.56384	64.07	-6.33355	63.41	-6.49518
	66.23	-7.62644	65.83	-7.27059	65.42	-8.61284	65.85	-6.40727	65.96	-6.15241	65.25	-6.27682
	68.14	-7.5352	67.73	-7.31081	67.28	-8.34111	67.73	-6.38634	67.85	-6.26973	67.11	-6.42139
	70.04	-7.44334	69.61	-7.22609	69.13	-8.53652	69.62	-6.56774	69.74	-6.22855	68.97	-6.43217
	71.95	-7.60558	71.51	-7.07322	71.01	-8.53688	71.5	-6.3151	71.64	-6.15638	70.82	-6.19444
	73.85	-7.3031	73.4	-7.17915	72.87	-8.34133	73.38	-6.2311	73.53	-6.46914	72.68	-6.24683
	75.75	-7.20597	75.29	-7.00998	74.73	-8.39885	75.27	-6.20465	75.43	-6.00537	74.54	-6.08133
	77.65	-7.23511	77.17	-6.85067	76.59	-8.21295	77.15	-6.29718	77.32	-5.84898	76.37	-5.83743
	79.55	-7.10398	79.05	-7.10853	78.45	-8.46459	79.04	-6.35818	79.21	-6.20251	78.27	-5.98688
	81.46	-7.32135	80.94	-7.01639	80.31	-8.07068	80.91	-6.21288	81.1	-5.91606	80.1	-6.17137
	83.35	-7.13243	82.81	-6.89699	82.17	-8.27621	82.8	-6.1583	82.99	-5.84055	81.97	-5.89287
	85.24	-7.05168	84.68	-6.61457	84.03	-8.50063	84.68	-5.90979	84.87	-5.90595	83.85	-5.80805
	87.14	-7.09662	86.56	-6.71974	85.9	-8.18464	86.55	-5.99334	86.76	-5.68171	85.7	-5.82176
	89.03	-6.78526	88.42	-6.64409	87.74	-8.091	88.43	-5.67998	88.64	-5.9453	87.56	-5.73133
	90.92	-6.96179	90.29	-6.65253	89.61	-8.14482	90.3	-5.98665	90.51	-5.8386	89.42	-5.78494
	92.8	-6.67654	92.15	-6.59375	91.47	-8.23376	92.17	-5.92486	92.38	-6.02041	91.19	-5.87474

[truncated: 28 more sheets: Figure 4e, Figure 4f, Figure 5a, Figure 5b, Figure 5c, Figure 5d, Figure 6, Figure 7a, Figure 7b, Figure 7c, Supplementary Figure 1b, Supplementary Figure 3a, Supplementary Figure 3b, Supplementary Figure 11a, Supplementary Figure 11b, Supplementary Figure 11c, Supplementary Figure 11d, Supplementary Figure 12, Supplementary Figure 14d, Supplementary Figure 15 …]
